# Supplementary material for: Life on Arginine for Mycoplasma hominis: Clues from Its Minimal Genome and Comparison with Other Human Urogenital Mycoplasmas
Source: PLoS Genet. 2009 Oct 9;5(10):e1000677. doi: 10.1371/journal.pgen.1000677 (PMC2751442; doi:10.1371/journal.pgen.1000677)
Supplement: Table S1 — Orthology between the genomes of M. hominis, M. genitalium and U. parvum. These data are presented in an excel file to facilitate analysis. Orthology was determined using a bidirectional best hit method, followed by manual curation. The columns are as follows: (A) M. hominis gene locus (mnemonic); (B) M. hominis gene name; (C) M. hominis gene product; (D) M. genitalium gene locus (mnemonic); (E) M. genitalium gene name; (F) M. genitalium gene product; (G) U. parvum gene locus (mnemonic); (H) U. parvum gene name; (I) U. parvum gene product. (0.21 MB XLS) [file pgen.1000677.s005.xls]

## Sheet: Feuil1
Table S1. Orthology between the genomes of M.hominis, M.genitalium and U.parvum.
	Mycoplasma hominis			Mycoplasma genitalium			Ureaplasma parvum
Locus	name	product	Locus	name	product	Locus	name	product
MHO_0020	rnpA	Ribonuclease P protein component	MG465	rnpA	ribonuclease P protein component (rnpA)	UU603	rnpA	ribonuclease p - protein component
MHO_0030	rpmH	50S ribosomal protein L34	MG466	rpL34	ribosomal protein L34 (rpL34)	UU604	rpL34	ribosomal protein L34
MHO_0040	dnaA	Chromosomal replication initiator protein	MG469	dnaA	chromosomal replication initiator protein (dnaA)	UU001	dnaA	chromosomal replication initiator protein
MHO_0050	dnaN	DNA polymerase III beta chain	MG001	dnaN	DNA polymerase III, subunit beta (dnaN)	UU079	dnaN	DNA pol III beta chain
MHO_0070	rpmB	50S ribosomal protein L28	MG426	rpL28	ribosomal protein L28 (rpL28)	UU209.1	rpL28	ribosomal protein L28
MHO_0080	ksgA	Dimethyladenosine transferase	MG463		dimethyladenosine transferase	UU601	ksgA	dimethyladenosine transferase
MHO_0090		Conserved hypothetical protein, putative TatDdeoxyribonuclease	MG009		conserved hypothetical protein	UU017		hypothetical
MHO_0180	clpB	Chaperone ClpB	MG355	clpB	ATP-dependent Clp protease, ATPase subunit (clpB)	UU391	clpB	ATP-dependent serine proteinase - heat shock protein
MHO_0200	atpB	ATP synthase A chain	MG405	atpB	ATP synthase F0, subunit A (atpB)	UU137	atpB	ATP synthase A chain
MHO_0210	atpE	ATP synthase C chain	MG404	atpE	ATP synthase F0, subunit C (atpE)	UU136	atpE	ATP synthase C chain
MHO_0220	atpF	ATP synthase B chain	MG403	atpF	ATP synthase F0, subunit B (atpF)	UU135	atpF	ATP synthase B chain
MHO_0240	atpA	ATP synthase alpha chain	MG401	atpA	ATP synthase F1, subunit alpha (atpA)	UU132	atpA-2	ATP synthase alpha chain
MHO_0250	atpG	ATP synthase gamma chain	MG400	atpG	ATP synthase F1, subunit gamma (atpG)	UU130	atpG	ATP synthase gamma chain
MHO_0260	atpD	ATP synthase beta chain	MG399	atpD	ATP synthase F1, subunit beta (atpD)	UU129	atpD-2	ATP synthase beta chain
MHO_0270	atpC	ATP synthase epsilon chain	MG398	atpC	ATP synthase F1, subunit epsilon (atpC)	UU128	atpC	ATP synthase epsilon chain
MHO_0380	acpS	Holo-[acyl-carrier-protein] synthase	MG211.1		conserved hypothetical protein	UU393	acpS	holo-acyl carrier protein synthase
MHO_0390	plsC	1-acyl-SN-glycerol-3-phosphate acyltransferase	MG212	plsC	1-acyl-sn-glycerol-3-phosphate acetyltransferase (plsC)	UU344	plsC	1-acyl-sn-glycerol-3-phosphate acyltransferase
MHO_0400	scpA	Segregation and condensation protein A	MG213		conserved hypothetical protein	UU345		conserved hypothetical
MHO_0410	scpB	Segregation and condensation protein B	MG214		conserved hypothetical protein	UU346		conserved hypothetical
MHO_0440	gatA	Glutamyl-tRNA(Gln)amidotransferase subunit A	MG099		Glu-tRNA amidotransferase, subunit A	UU545	gatA	glutamyl-tRNA amidotransferase subunit A
MHO_0450	gatB	Aspartyl/glutamyl-tRNA(Asn/Gln)amidotransferase subunit B	MG100	gatB	Glu-tRNA amidotransferase, subunit B (gatB)	UU544	gatB	glutamyl-tRNA amidotransferase subunit B
MHO_0480	valS	Valyl-tRNA synthetase	MG334	valS	valyl-tRNA synthetase (valS)	UU267	valS	valyl-tRNA synthetase
MHO_0490	pgk	Phosphoglycerate kinase	MG300	pgk	phosphoglycerate kinase (pgk)	UU279	pgk	phosphoglycerate kinase
MHO_0520	tuf	Elongation factor Tu (EF-Tu)	MG451	tuf	elongation factor Tu (tuf)	UU522	tuf	translation elongation factor tu (EF-tu)
MHO_0550	tdk	Thymidine kinase	MG034	tdk	thymidine kinase (tdk)	UU594	tdk	thymidine kinase
MHO_0560		GTP-binding protein	MG024		GTP-binding protein, putative	UU595	gtp1	GTP-binding protein
MHO_0600	argS	Arginyl-tRNA synthetase	MG378	argS	arginyl-tRNA synthetase (argS)	UU278	argS	arginyl tRNA synthetase
MHO_0610	cysS	Cysteinyl-tRNA synthetase	MG253	cysS	cysteinyl-tRNA synthetase (cysS)	UU123	cysS	cysteinyl-tRNA synthetase
MHO_0620		tRNA/rRNA methyltransferase	MG252		rRNA methylase, putative	UU124	spoU-1	rRNA methylase
MHO_0670	fba	Fructose-bisphosphate aldolase	MG023	fba	fructose-bisphosphate aldolase (fba)	UU596	tsr	fructose-bisphosphate aldolase
MHO_0800	rpsD	30S ribosomal protein S4	MG311		ribosomal protein S4	UU498	rpS4	ribosomal protein S4
MHO_0850	uvrC	UvrABC system protein C (UvrC protein,Excinuclease ABC subunit C)	MG206	uvrC	excinuclease ABC subunit C (uvrC)	UU381	uvrC	excinuclease ABC subunit c
MHO_0870	rplk	50S ribosomal protein L11	MG081	rpl11	ribosomal protein L11 (rpl11)	UU541	rpL11	ribosomal protein L11
MHO_0880	rplA	50S ribosomal protein L1	MG082	rpL1	ribosomal protein L1 (rpL1)	UU540	rpL1	ribosomal protein L1
MHO_0890	eno	Enolase (2-phosphoglycerate dehydratase,2-phospho-D-glycerate hydro-lyase)	MG407	eno	enolase (eno)	UU184	eno	enolase
MHO_0910	tig	Trigger factor (TF)	MG238	tig	trigger factor (tig)	UU347	tig	FKBP-type peptidyl-prolyl cis-trans isomerase (trigger factor)
MHO_0920	secA	Preprotein translocase SecA subunit	MG072	secA	preprotein translocase (secA)	UU119	secA	preprotein translocase
MHO_0960		Hypothetical protein	MG134		conserved hypothetical protein	UU088		conserved hypothetical
MHO_0980	tmk	Thymidylate kinase (dTMP kinase)	MG006	tmk	thymidylate kinase (tmk)	UU020	tmk	thymidylate kinase
MHO_0990	dnaH	DNA polymerase III subunit	MG007		conserved hypothetical protein	UU019	dnaH	DNA polymerase III delta subunit
MHO_1000		Conserved hypothetical protein, putativetetrapyrrole methyltransferase	MG056		conserved hypothetical protein	UU195		conserved hypothetical
MHO_1010	rpsT	30S ribosomal protein S20	MG363.1	rpsT	ribosomal protein S20 (rpsT)	UU310	rpS20	ribosomal protein S20
MHO_1050	thrS	Threonyl-tRNA synthetase (Threonine-tRNAligase, ThrRS)	MG375	thrS	threonyl-tRNA synthetase (thrS)	UU534	thrS	threonyl-tRNA synthetase
MHO_1060	trpS	Tryptophanyl-tRNA synthetase	MG126	trpS	tryptophanyl-tRNA synthetase (trpS)	UU175	trpS	tryptophanyl-tRNA synthetase
MHO_1070		Conserved hypothetical protein, putativeglucose/sucrose specific PTS system IIB component	MG129		conserved hypothetical protein	UU178		conserved hypothetical
MHO_1100	def	Peptide deformylase (Polypeptide deformylase)	MG106	def	polypeptide deformylase (def)	UU465	def	polypeptide deformylase
MHO_1110	hlyC	Hemolysin C	MG146		conserved hypothetical protein	UU072	hlyC	hemolysin
MHO_1120	rpsF	30S ribosomal protein S6	MG090	rpS6	ribosomal protein S6 (rpS6)	UU554	rpS6	ribosomal protein S6
MHO_1130	ssb	Single-strand binding protein(Helix-destabilizing protein)	MG091	ssb	single-stranded DNA-binding protein (ssb)	UU553	ssb	single-strand binding protein
MHO_1140	rpsR	30S ribosomal protein S18	MG092	rpS18	ribosomal protein S18 (rpS18)	UU552	rpS18	ribosomal protein S18
MHO_1170	pheS	Phenylalanyl-tRNA synthetase alpha subunit(PheS)	MG194	pheS	phenylalanyl-tRNA synthetase, subunit alpha (pheS)	UU458	pheS	phenylalanine-tRNA synthetase alpha chain
MHO_1180	pheT	Phenylalanyl-tRNA synthetase beta chain (PheT)	MG195	pheT	phenylalanyl-tRNA synthetase, subunit beta (pheT)	UU457	pheT	phenylalanine-tRNA synthetase beta chain
MHO_1190	recA	RecA protein (Recombinase A)	MG339	recA	recA protein (recA)	UU084	recA	recombination protein
MHO_1200		Conserved hypothetical protein, putativemetallophosphoesterase	MG246		conserved hypothetical protein	UU500		conserved hypothetical
MHO_1230	nifS	Nitrogen fixation protein NifS(aminotransferase protein S)	MG336	nifS	nitrogen fixation protein (nifS)	UU454	nifS	nitrogen fixation protein - class-V pyridoxal-phosphate aminotransferase
MHO_1250	mucB	DNA-damage repair protein MucB	MG360		conserved hypothetical protein	UU437		conserved hypothetical
MHO_1270	infC	Translation initiation factor if-3	MG196	infC	translation initiation factor 3 (infC)	UU227	infC	translation initiation factor IF3
MHO_1280	rpml	50S ribosomal protein L35	MG197	rpL35	ribosomal protein L35 (rpL35)	UU228	rpL35	ribosomal protein L35
MHO_1290	rplT	50S ribosomal protein L20	MG198	rpL20	ribosomal protein L20 (rpL20)	UU229	rpL20	ribosomal protein L20
MHO_1300	trmU	tRNA(5-methylaminomethyl-2-thiouridylate)-methyltransferase	MG295		conserved hypothetical protein	UU402	trmU	tRNA-(5-methylaminomethyl-2-thiouridylate) methyltransferase
MHO_1310	alaS	Alanyl-tRNA synthetase (Alanine-tRNA ligase,AlaRS)	MG292	alaS	alanyl-tRNA synthetase (alaS)	UU369	alaS	alanyl-tRNA synthetase
MHO_1320		Putative Holliday junction resolvase	MG291.1		conserved hypothetical protein	UU370		conserved hypothetical
MHO_1350	greA	Transcription elongation factor greA(Transcript cleavage factor greA)	MG282	greA	transcription elongation factor (greA)	UU304	greA	transcription elongation factor
MHO_1370	metG (metS)	Methionyl-tRNA synthetase (Methionine-tRNAligase, MetRS)	MG021	metS	methionyl-tRNA synthetase (metS)	UU197	metS	methionyl-tRNA synthetase
MHO_1380	obg	GTP-binding protein Obg	MG384	obg	GTP-binding protein (obg)	UU461	obg	GTP-binding protein
MHO_1410	rluD	Ribosomal large subunit pseudouridine synthaseD (RNA pseudouridylate synthase, RNA-uridine isomerase )	MG209		sfhB protein, putative	UU313	rluD	pseudouridine synthase (uracil hydrolase)
MHO_1450	rpsL	30S ribosomal protein S12	MG087	rpS12	ribosomal protein S12 (rpS12)	UU525	rpS12	ribosomal protein S12
MHO_1460	rpsG	30S ribosomal protein S7	MG088	rpS7	ribosomal protein S7 (rpS7)	UU524	rpS7	ribosomal protein S7
MHO_1470	fusA	Elongation factor G (EF-G)	MG089	fus	elongation factor G (fus)	UU523	fusA	translation elongation factor G
MHO_1520	oppB	Oligopeptide transport system permease protein	MG077	oppB	oligopeptide ABC transporter, permease protein (oppB)	UU562	oppB	oligopeptide transport system permease protein
MHO_1530	oppC	Oligopeptide transport system permease protein	MG078	oppC	oligopeptide ABC transporter, permease protein (oppC)	UU561	oppC	oligopeptide transport system permease protein
MHO_1540	oppD	Oligopeptide transport ATP-binding proteinhomolog	MG079	oppD	oligopeptide ABC transporter, ATP-binding protein (oppD)	UU560	oppD	oligopeptide transport system permease protein
MHO_1550	oppF	Oligopeptide transport ATP-binding proteinhomolog	MG080	oppF	oligopeptide ABC transporter, ATP-binding protein (oppF)	UU559	oppF	oligopeptide transport system permease protein
MHO_1600	prfA	Peptide chain release factor 1	MG258	prfA	peptide chain release factor 1 (prfA)	UU003	prfA	peptide chain release factor 1
MHO_1620	dnaJ	Chaperone protein dnaJ	MG019	dnaJ	heat shock protein (dnaJ)	UU407	dnaJ	heat shock protein
MHO_1630	topA	DNA topoisomerase I	MG122	topA	DNA topoisomerase I (topA)	UU590	topA	DNA topoisomerase I
MHO_1670	cmk	Cytidylate kinase	MG330	cmk	cytidylate kinase (cmk)	UU342	cmk	cytidylate kinase
MHO_1680	engA	GTP-binding protein engA	MG329		conserved hypothetical GTP-binding protein	UU383		conserved hypothetical ATP/GTP-binding protein
MHO_1700	recU	Recombination protein U homolog	MG352		conserved hypothetical protein	UU297		conserved hypothetical
MHO_1710		Conserved hypothetical protein	MG366		conserved hypothetical protein	UU173		conserved hypothetical
MHO_1720		Conserved hypothetical protein	MG373		conserved hypothetical protein	UU419		conserved hypothetical
MHO_1770	tktA	Transketolase	MG066	tktA	transketolase (tktA)	UU586	tktA	transketolase I
MHO_1790	efp	Elongation factor P (EF-P)	MG026	efp	elongation factor P (efp)	UU298	efp	translation elongation factor P
MHO_1800	nadE	NH(3)-dependent NAD(+) synthetase	MG383	3	NH(3)-dependent NAD+ synthetase, putative	UU460	nadE	NH(3)-dependent NAD(+) synthetase
MHO_1830	ppa	Inorganic pyrophosphatase	MG351	ppa	inorganic pyrophosphatase (ppa)	UU315	ppa	inorganic pyrophosphatase
MHO_1840	ruvA	Holliday junction DNA helicase ruvA	MG358	ruvA	Holliday junction DNA helicase (ruvA)	UU449	ruvA	holliday-junction binding protein
MHO_1850	ruvB	Holliday junction DNA helicase ruvB	MG359	ruvB	Holliday junction DNA helicase (ruvB)	UU448	ruvB-2	holliday junction DNA helicase
MHO_1870	hisS	Histidyl-tRNA synthetase	MG035		histidyl-tRNA synthetase	UU285	hisS	histidyl-tRNA synthetase
MHO_1880	aspS	Aspartyl-tRNA synthetase (Aspartate-tRNAligase)	MG036	aspS	aspartyl-tRNA synthetase (aspS)	UU286	aspS	aspartyl-tRNA synthetase
MHO_1900	vacB	Vacb-like ribonuclease II	MG104	vacB	virulence-associated protein homolog (vacB)	UU057	vacB	virulence associated protein - Exoribonucleases
MHO_1910	smpB	SsrA-binding protein	MG059	smpB	small protein (smpB)	UU058	smpB	small protein B
MHO_1920	folD	Methylenetetrahydrofolate dehydrogenase	MG013	folD	methylenetetrahydrofolate dehydrogenase/methylenetetrahydrofolate cyclohydrolase (folD)	UU337	folD	methylenetetrahydrofolate dehydrogenase
MHO_1930	dgk	Deoxyguanosine kinase	MG268		conserved hypothetical protein	UU086	dgk	deoxyguanosine kinase
MHO_1940	hpt	Hypoxanthine-guanine phosphoribosyltransferase(HGPRT)	MG458	hpt	hypoxanthine-guanine phosphoribosyltransferase (hpt)	UU104	hpt	hypoxanthine-guanine phosphoribosyltransferase
MHO_1970	cbiO1	Cobalt import ATP-binding protein cbiO 1	MG179		ABC transporter ATP-binding protein	UU539	ABC-5	ABC transporter
MHO_1980	cbiO2	Cobalt import ATP-binding protein cbiO 2	MG180		ABC transporter, ATP-binding protein	UU538	ABC-4	ABC Transporter
MHO_2000	ligA	NAD(+)-dependent DNA ligase	MG254		DNA ligase	UU121	lig	DNA ligase
MHO_2030		Conserved hypothetical protein	MG332		conserved hypothetical protein	UU295		conserved hypothetical
MHO_2070	pgsA	CDP-diacylglycerol-glycerol-3-phosphate3-phosphatidyltransferase	MG114	pgsA	phosphatidylglycerophosphate synthase (pgsA)	UU364	psgA	phosphatidylglycerophosphate synthase
MHO_2110	rpmG	50S ribosomal protein L33	MG325	rpL33	ribosomal protein L33 (rpL33)	UU533	rpL33	ribosomal protein L33
MHO_2120	pepQ	XAA-Pro dipeptidase	MG324	pepP	aminopeptidase P (pepP)	UU532	pepP	XAA-PRO aminopeptidase
MHO_2140	nfo	Endonuclease IV	MG235		endonuclease IV, putative	UU306	nfo	endonuclease IV
MHO_2150	rpoD	RNA polymerase sigma factor rpoD	MG249	rpoD	RNA polymerase sigma-43 factor (rpoD)	UU349	rpoD	RNA polymerase sigma factor
MHO_2160	dnaG	DNA primase	MG250	dnaE	DNA primase (dnaE)	UU494	dnaG	DNA primase
MHO_2170	glyQS	Glycyl-tRNA synthetase	MG251		glycyl-tRNA synthetase	UU493	glyS	glycyl-tRNA synthetase
MHO_2180	ffh	Signal recognition particle protein (fifty fourhomolog)	MG048	ffh	signal recognition particle protein (ffh)	UU091	ffh	signal recognition particle
MHO_2200		GTP binding protein	MG442		conserved hypothetical protein	UU592		conserved hypothetical ATP/GTP-binding protein
MHO_2210		tRNA/rRNA methyltransferase	MG346		rRNA methylase, putative	UU268	spoU-2	rRNA methylase
MHO_2220	rpsO	30S ribosomal protein S15	MG424	rps15	ribosomal protein S15 (rps15)	UU204	rps15	ribosomal protein S15
MHO_2230	rpsI	30S ribosomal protein S9	MG417	rpS9	ribosomal protein S9 (rpS9)	UU576	rpS9	ribosomal protein S9
MHO_2240	rplM	50S ribosomal protein L13	MG418	rpL13	ribosomal protein L13 (rpL13)	UU577	rpL13	ribosomal protein L13
MHO_2290	mraW	S-adenosyl-methyltransferase mraW	MG222		conserved hypothetical protein	UU386		conserved hypothetical
MHO_2300	mraZ	Protein mraZ	MG221		conserved hypothetical protein	UU385		conserved hypothetical
MHO_2380	ribF	Riboflavin biosynthesis protein	MG145		riboflavin kinase/ FMN adenylyltransferase, putative	UU355	ribF	riboflavin kinase/FAD synthetase
MHO_2400	tpiA	Triosephosphate isomerase	MG431	tpiA	triosephosphate isomerase (tpiA)	UU181	tpiA	triosephosphate isomerase
MHO_2580	cdd	Cytidine deaminase	MG052	cdd	cytidine deaminase (cdd)	UU531	cdd	cytidine deaminase
MHO_2590	rpsP	30S ribosomal protein S16	MG446	rps16	ribosomal protein S16 (rps16)	UU568	rpS16	ribosomal protein S16
MHO_2600	trmD	tRNA (Guanine-N(1)-)-methyltransferase	MG445	guanine-N1	tRNA (guanine-N1)-methyltransferase (trmD)	UU567	trmD	tRNA (guanine-N1)-methyltransferase
MHO_2610	rplS	50S ribosomal protein L19	MG444	rpL19	ribosomal protein L19 (rpL19)	UU566	rpL19	ribosomal protein L19
MHO_2630	tyrS	Tyrosyl-tRNA synthetase	MG455	tyrS	tyrosyl-tRNA synthetase (tyrS)	UU117	tyrS	tyrosyl tRNA synthetase
MHO_2650	rpmA	50S ribosomal protein L27	MG234	rpL27	ribosomal protein L27 (rpL27)	UU210	rpL27	ribosomal protein L27
MHO_2660	rplU	50S ribosomal protein L21	MG232	rpL21	ribosomal protein L21 (rpL21)	UU212	rpL21	ribosomal protein L21
MHO_2670	rpoC	DNA-directed RNA polymerase beta' chain	MG340	rpoC	DNA-directed RNA polymerase, subunit beta' (rpoC)	UU188	rpoC	DNA-directed RNA polymerase beta' chain
MHO_2680	rpoB	DNA-dependent RNA polymerase beta chain	MG341	rpoB	DNA-directed RNA polymerase, subunit beta (rpoB)	UU187	rpoB	DNA-directed RNA polymerase beta subunit
MHO_2690	rplL	50S ribosomal protein L7/L12	MG362	rpl7	ribosomal protein L7/L12 (rpl7)	UU011	rpL7/L12	ribosomal protein L7/L12
MHO_2700	rplJ	50S ribosomal protein L10	MG361	rpL10	ribosomal protein L10	UU010	rpL10	ribosomal protein L10
MHO_2710	rpmF	50S ribosomal protein L32	MG363	rpL32	ribosomal protein L32 (rpL32)	UU333	rpL32	ribosomal protein L32
MHO_2720	rplQ	50S ribosomal protein L17	MG178	rpL17	ribosomal protein L17 (rpL17)	UU258	rpL17	ribosomal protein L17
MHO_2730	rpoA	DNA-directed RNA polymerase alpha chain	MG177	rpoA	DNA-directed RNA polymerase, subunit alpha (rpoA)	UU257	rpoA	DNA-directed RNA polymerase alpha chain
MHO_2740	rpsK	30S ribosomal protein S11	MG176	rpS11	ribosomal protein S11 (rpS11)	UU256	rpS11	ribosomal protein S11
MHO_2750	rpsM	30S ribosomal protein S13	MG175	rpS13	ribosomal protein S13 (rpS13)	UU255	rpS13	ribosomal protein S13
MHO_2760	infA	Translation initiation factor IF-1	MG173	infA	translation initiation factor 1 (infA)	UU253	infA	translation initiation factor IF-1
MHO_2770	map	Methionine aminopeptidase (MAP)	MG172	map	methionine aminopeptidase (map)	UU252	map	methionine aminopeptidase (map)
MHO_2780	adk	Adenylate kinase (ATP-AMP transphosphorylase)	MG171	adk	adenylate kinase (adk)	UU251	adk	adenylate kinase
MHO_2790	secY	Preprotein translocase secY subunit	MG170	secY	preprotein translocase (secY)	UU250	secY	preprotein translocase
MHO_2800	rplO	50S ribosomal protein L15	MG169	rpl15	ribosomal protein L15 (rpl15)	UU249	rpL15	ribosomal protein L15
MHO_2810	rpsE	30S ribosomal protein S5	MG168	rpS5	ribosomal protein S5 (rpS5)	UU248	rpS5	ribosomal protein S5
MHO_2820	rplR	50S ribosomal protein L18	MG167	rpL18	ribosomal protein L18 (rpL18)	UU247	rpL18	ribosomal protein L18
MHO_2830	rplF	50S ribosomal protein L6	MG166	rpL6	ribosomal protein L6 (rpL6)	UU246	rpL6	ribosomal protein L6
MHO_2840	rpsH	30S ribosomal protein S8	MG165	rpS8	ribosomal protein S8 (rpS8)	UU245	rpS8	ribosomal protein S8
MHO_2850	rpsN	30S ribosomal protein S14	MG164	rpS14	ribosomal protein S14 (rpS14)	UU244	rpS14	ribosomal protein S14
MHO_2860	rplE	50S ribosomal protein L5	MG163	rpL5	ribosomal protein L5 (rpL5)	UU243	rpL5	ribosomal protein L5
MHO_2870	rplX	50S ribosomal protein L24	MG162	rpL24	ribosomal protein L24 (rpL24)	UU242	rpL24	ribosomal protein L24
MHO_2880	rplN	50S ribosomal protein L14	MG161	rpL14	ribosomal protein L14 (rpL14)	UU241	rpL14	ribosomal protein L14
MHO_2890	rpsQ	30S ribosomal protein S17	MG160	rpS17	ribosomal protein S17 (rpS17)	UU240	rpS17	ribosomal protein S17
MHO_2900	rpmC	50S ribosomal protein L29	MG159	rpL29	ribosomal protein L29 (rpL29)	UU239	rpL29	ribosomal protein L29
MHO_2910	rplP	50S ribosomal protein L16	MG158	rpL16	ribosomal protein L16 (rpL16)	UU238	rpL16	ribosomal protein L16
MHO_2920	rpsC	30S ribosomal protein S3	MG157	rpS3	ribosomal protein S3 (rpS3)	UU237	rpS3	ribosomal protein S3
MHO_2930	rplV	50S ribosomal protein L22	MG156	rpL22	ribosomal protein L22 (rpL22)	UU236	rpL22	ribosomal protein L22
MHO_2940	rpsS	30S ribosomal protein S19	MG155	rpS19	ribosomal protein S19 (rpS19)	UU235	rpS19	ribosomal protein S19
MHO_2950	rplB	50S ribosomal protein L2	MG154	rpL2	ribosomal protein L2 (rpL2)	UU234	rpL2	ribosomal protein L2
MHO_2960	rplW	50S ribosomal protein L23	MG153	rpL23	ribosomal protein L23 (rpL23)	UU233	rpL23	ribosomal protein L23
MHO_2970	rplD	50S ribosomal protein L4	MG152	rpL4	ribosomal protein L4 (rpL4)	UU232	rpL4	ribosomal protein L4
MHO_2980	rplC	50S ribosomal protein L3	MG151	rpL3	ribosomal protein L3 (rpL3)	UU231	rpL3	ribosomal protein L3
MHO_2990	rpsJ	30S ribosomal protein S10	MG150	rpS10	ribosomal protein S10 (rpS10)	UU230	rpS10	ribosomal protein S10
MHO_3020	rpmE	50S ribosomal protein L31	MG257	rpL31	ribosomal protein L31 (rpL31)	UU002	rpL31	ribosomal protein L31
MHO_3040	lspA	Lipoprotein signal peptidase	MG210	lsp	prolipoprotein signal peptidase (lsp)	UU314	lspA	conserved hypothetical protein (possible signal peptidase II - lspA)
MHO_3050	ileS	Isoleucyl-tRNA synthetase	MG345	ileS	isoleucyl-tRNA synthetase (ileS)	UU410	ileS	isoleucyl-tRNA synthetase
MHO_3060	leuS	Leucyl-tRNA synthetase	MG266	leuS	leucyl-tRNA synthetase (leuS)	UU371	leuS	leucyl-tRNA synthetase
MHO_3300	rnhB	Ribonuclease HII	MG199		conserved hypothetical protein	UU397	rnhB	ribonuclease HII
MHO_3320	upp	Uracil phosphoribosyltransferase	MG030	upp	uracil phosphoribosyltransferase (upp)	UU116	upp	uracil phosphoribosyltransferase
MHO_3330	deoC	Deoxyribose-phosphate aldolase	MG050		deoxyribose-phosphate aldolase	UU585	deoC	deoxyribose-phosphate aldolase
MHO_3340	deoA	Thymidine phosphorylase	MG051	deoA	thymidine phosphorylase (deoA)	UU368	deoA	thymidine phosphorylase
MHO_3350	deoD	Purine-nucleoside phosphorylase	MG049	deoD	purine-nucleoside phosphorylase (deoD)	UU281	deoD	purine-nucleoside phosphorylase
MHO_3380		Conserved hypothetical protein, putativemetallo-beta-lactamase	MG139		conserved hypothetical protein	UU570		conserved hypothetical
MHO_3400	trxB	Thioredoxin reductase	MG102	trxB	thioredoxin reductase (trxB)	UU074	trxB	thioredoxin reductase
MHO_3410	Igt	Prolipoprotein diacylglyceryl transferase	MG086	lgt	prolipoprotein diacylglyceryl transferase (lgt)	UU075	lgt	prolipoprotein diacylglyceryl transferase
MHO_3420	uvrA	Excinuclease ABC subunit A	MG421	uvrA	excinuclease ABC subunit A (uvrA)	UU102	uvrA	excinuclease ABC sununit A
MHO_3480	hit	HIT-like protein	MG132		hit protein, putative	UU272	hit	probable HIT protein
MHO_3520		ABC transporter ATP-binding protein	MG468.1		ABC transporter, ATP-binding protein	UU118	ABC-1	ABC Transporter
MHO_3540	gidB	Methyltransferase gidB	MG380	gidB	glucose-inhibited division protein B (gidB)	UU040	gidB	glucose inhibited division protein B
MHO_3550	prs	Ribose-phosphate pyrophosphokinase	MG058	prs	ribose-phosphate pyrophosphokinase (prs)	UU193	prsA	phosphoribosylpyrophosphate synthetase
MHO_3560	mgtA	Cation-transporting P-ATPase	MG071		cation-transporting P-type ATPase, putative	UU264	pacL	cation-transporting P-type ATPase
MHO_3640	metK	S-adenosylmethionine synthetase	MG047	metX	S-adenosylmethionine synthetase (metX)	UU412	metK	S-adenosylmethionine synthetase
MHO_3670	pepF	Oligoendopeptidase F	MG183	pepF	oligoendopeptidase F (pepF)	UU065	pepF-1	oligoendopeptidase F - zinc metalloprotease
MHO_3680	apt	Adenine phosphoribosyl transferase	MG276		adenine phosphoribosyltransferase	UU488	apt	adenine phosphoribosyltransferase
MHO_3690		Conserved hypothetical protein	MG423		conserved hypothetical protein	UU509		conserved hypothetical ATP/GTP-binding protein
MHO_3760	gyrB	DNA gyrase subunit B	MG003	gyrB	DNA gyrase subunit B (gyrB)	UU081	gyrB	DNA topoisomerase - DNA gyrase subunit B
MHO_3810	gpml	2,3-bisphosphoglycerate-independantphosphoglycerate mutase	MG430	pgm	phosphoglycerate mutase (pgm)	UU182	pgm	phosphoglycerate mutase
MHO_3820	md2	ABC transporter ATP binding protein	MG015		ABC transporter, ATP-binding protein	UU060	msbA-2	transport ATP-binding protein
MHO_3840	ackA	Acetate kinase	MG357	ackA	acetate kinase (ackA)	UU484	ackA	acetate kinase
MHO_3860	mutM	Foramidopyrimidine-DNA glycosylase	MG262.1	mutM	formamidopyrimidine-DNA glycosylase (mutM)	UU413	fpg	formamidopyrimidine-DNA glycosylase
MHO_3880	rpiB	Ribose-5-phosphate isomerase	MG396		ribose-5-phosphate isomerase, putative	UU006	lacA	galactoside O-acetyltransferase
MHO_3900		Conserved hypothetical protein, putativetransmembrane protein	MG443		conserved hypothetical protein	UU565		conserved hypothetical
MHO_3910	dnaB	Replicative DNA helicase	MG094	dnaB	replicative DNA helicase (dnaB)	UU550	dnaB	replicative DNA helicase
MHO_3920	rpII	50S ribosomal protein L9	MG093	rpL9	ribosomal protein L9 (rpL9)	UU551	rpL9	ribosomal protein L9
MHO_3940	engB	Probable GTP-binding protein engB	MG335		conserved hypothetical GTP-binding protein	UU266		conserved hypothetical ATP/GTP-binding protein
MHO_3950	gcp	O-sialoglycoprotein endopeptidase	MG046		O-sialoglycoprotein endopeptidase	UU411	gcp	sialoglycoprotease
MHO_3960		Conserved hypothetical protein, putativeglycoprotease	MG208		conserved hypothetical protein	UU312		conserved hypothetical
MHO_4010	rpmG	50S ribosomal protein L33	MG055.1		ribosomal protein L33, putative	UU579a	rpmG	Ribosomal protein L33
MHO_4030	thiI	Thiamine biosynthesis protein thiI	MG372	GuaA family	NTP-utilizing enzyme (GuaA family)	UU418	thiI	thiamin biosynthesis protein
MHO_4040	lysS	Lysyl-tRNA synthetase	MG136	lysS	lysyl-tRNA synthetase (lysS)	UU062	lysS	lysyl-tRNA synthetase
MHO_4060	lepA	GTP-binding protein lepA	MG138	lepA	GTP-binding membrane protein (lepA)	UU324	lepA	GTP-binding membrane protein
MHO_4070	lon	ATP-dependent protease La	MG239	lon	ATP-dependent protease La (lon)	UU348	lon	ATP-dependent protease
MHO_4080	grpE	GrpE protein	MG201	grpE	heat shock protein (grpE)	UU406	grpE	heat shock protein
MHO_4090	hrcA	Heat-inducible transcription repressor hrcA	MG205	hrcA	transcription repressor (hrcA)	UU421	hrcA	heat-inducible transcription repressor
MHO_4120	dnaE	DNA polymerase III, alpha chain	MG261	polC-2	DNA polymerase III, subunit alpha (polC-2)	UU415	dnaE	DNA polymerase III alpha chain 2
MHO_4130	polA	DNA polymerase I	MG262		5'-3' exonuclease, putative	UU414	polA	DNA polymerase I: 5'-3' exonuclease domain
MHO_4150	trxA	Thioredoxin	MG124	trxA	thioredoxin (trxA)	UU589	trx	thioredoxin
MHO_4160	proS	Prolyl-tRNA synthetase	MG283	proS	prolyl-tRNA synthetase (proS)	UU452	proS	prolyl aminoacyl-tRNA synthetase
MHO_4180	pyk	Pyruvate kinase	MG216	pyk	pyruvate kinase (pyk)	UU186	pyk	pyruvate kinase
MHO_4190	serS	Seryl-tRNA synthetase	MG005	serS	seryl-tRNA synthetase (serS)	UU106	serS	seryl-tRNA synthetase
MHO_4210	pth	Peptidyl-tRNA hydrolase	MG083	pth	peptidyl-tRNA hydrolase (pth)	UU078	pth	peptidyl-tRNA hydrolase
MHO_4220	tilS	tRNA(Ile)-lysidine synthase	MG084		conserved hypothetical protein	UU077		conserved hypothetical
MHO_4230	ftsH	Cell division protein ftsH	MG457	ftsH	cell division protein (ftsH)	UU105	ftsH	ATP-dependent zinc metallopeptidase - cell division protein
MHO_4250	trmB	tRNA (guanine-N(7)-)-methyltransferase	MG347		conserved hypothetical protein	UU269		conserved hypothetical
MHO_4260	gyrA	DNA gyrase subunit A	MG004	gyrA	DNA gyrase subunit A (gyrA)	UU082	gyrA	DNA topoisomerase chain A - DNA gyrase A subunit
MHO_4290		Conserved hypothetical protein	MG313		conserved hypothetical protein	UU330		conserved hypothetical
MHO_4310	pepA	Aminopeptidase (Leucine aminopeptidase)	MG391		cytosol aminopeptidase	UU507	ampL	cytosol aminopeptidase (leucine aminopeptidase)
MHO_4330	ung	Uracil-DNA glycosylase	MG097	ung	uracil DNA glycosylase (ung)	UU548	ung	uracil-DNA glycosylase
MHO_4340	fmt	Methionyl-tRNA formyltransferase	MG365	fmt	methionyl-tRNA formyltransferase (fmt)	UU463	fmt	methionyl-tRNA formyltransferase
MHO_4370		Conserved hypothetical protein	MG247		conserved hypothetical protein	UU405		conserved hypothetical
MHO_4390	gltX	Glutamyl-tRNA synthetase	MG462	gltX	glutamyl-tRNA synthetase (gltX)	UU599	gltX	glutamyl-tRNA synthetase
MHO_4410		ABC transporter ATP-binding protein	MG390		ABC transporter, ATP-binding protein	UU510	ABC-2	ABC Transporter
MHO_4430	era	GTP-binding protein era homolog	MG387	era	GTP-binding protein (era)	UU491	era	GTP-binding protein
MHO_4450	potA	Spermidine/putrescine ABC transporterATP-binding protein potA	MG042	potA	spermidine/putrescine ABC transporter, ATP-binding protein (potA)	UU107	potA	spermidine/putrescine transport ATP-binding protein
MHO_4460	potB	Spermidine/putrescine ABC transporter permeaseprotein potB	MG043	potB	spermidine/putrescine ABC transporter, permease protein (potB)	UU108	potB	spermidine/putrescine transport system permease
MHO_4470	potC	Spermidine/putrescine ABC transporter permeaseprotein potC	MG044	potC	spermidine/putrescine ABC transporter, permease protein (potC)	UU109	potC	spermidine/putrescine transport system permease
MHO_4490	asnS	Asparaginyl-tRNA-synthetase	MG113	asnS	asparaginyl-tRNA synthetase (asnS)	UU365	asnS	asparaginyl-tRNA synthetase
MHO_4520	pcrA	ATP-dependent helicase	MG244		DNA helicase II, putative	UU501	uvrD	DNA helicase II
MHO_4560	trme	tRNA modification GTPase	MG008	tdhF	thiophene and furan oxidation protein (tdhF)	UU018	thdF	GTP-binding protein in thiophene and furan oxidation
MHO_4590	ftsY	Cell division protein ftsY homolog	MG297	ftsY	cell division protein (ftsY)	UU141	ftsY	SRP family of GTP-binding proteins - cell division protein
MHO_4600	pyrH	Uridylate kinase smbA	MG434	pyrH	uridylate kinase (pyrH)	UU513	pyrH	uridylate kinase
MHO_4610	frr	Ribosome recycling factor (Ribosome releasingfactor)(RRF)	MG435	frr	ribosome releasing factor (frr)	UU512	frr	ribosome releasing factor
MHO_4620	cdsA	Phosphatidate cytidylyltransferase	MG437		M. genitalium predicted coding region MG437	UU511	cdsA	CDP-diglyceride synthetase
MHO_4630	polC	DNA polymerase III polC-type	MG031	polC-1	DNA polymerase III, subunit alpha (polC-1)	UU377	polC	DNA polymerase III alpha chain 1
MHO_4670		Conserved hypothetical protein, putativekinase	MG369		conserved hypothetical protein	UU207		conserved hypothetical
MHO_4680	plsX	Fatty acid/phospholipid synthesis protein	MG368	plsX	fatty acid/phospholipid synthesis protein (plsX)	UU206	plsX	fatty acid/phospholipid synthesis protein
MHO_4690	rnc	dsRNA-specific ribonuclease III	MG367	rnc	ribonuclease III (rnc)	UU205	rnc	ribonuclease III
MHO_4700		P115-like (Mycoplasma hyorhinis) ABCtransporter ATP-binding protein	MG298		P115 protein	UU140	p115	p115 protein
MHO_4730	uvrB	UvrABC system protein B	MG073	uvrB	excinuclease ABC subunit B (uvrB)	UU120	uvrB	excinuclease ABC subunit B
MHO_4860	gmk	Guanylate kinase	MG107	gmk	guanylate kinase (gmk)	UU213	gmk	guanylate kinase
MHO_4870		Protein phosphatase	MG108		protein phosphatase, putative	UU215	ptc1	protein phosphatase
MHO_4880	sps1	Serine/threonine protein kinase	MG109		serine/threonine protein kinase, putative	UU216	pkn	serine/threonine kinase
MHO_4890	engC	Probable GTPase engC	MG110		conserved hypothetical protein	UU217		conserved hypothetical ATP/GTP-binding protein
MHO_4900	rpe	Ribulose-phosphate 3-epimerase	MG112		D-ribulose-5-phosphate 3-epimerase, putative	UU456	rpe	d-ribulose-5-phosphate 3 epimerase
MHO_4940	dnaK	Chaperone protein DnaK (HSP70)	MG305	dnaK	heat shock protein 70 (dnaK)	UU339	dnaK	heat shock protein 70 (hsp70)
MHO_5000	rpsB	30S ribosomal protein S2	MG070	rpS2	ribosomal protein S2 (rpS2)	UU026	rpS2	ribosomal protein S2
MHO_5010	tsf	Elongation factor Ts (ET-Ts)	MG433	tsf	elongation factor Ts (tsf)	UU514	tsf	protein chain elongation factor EF-ts
MHO_5020		Conserved hypothetical protein	MG103		conserved hypothetical protein	UU073		conserved hypothetical
MHO_5120	parC	Topoisomerase IV subunit A	MG204	parC	topoisomerase IV, subunit A (parC)	UU467	parC/gyrA	topoisomerase IV subunit A
MHO_5130	parE	Topoisomerase IV subunit B	MG203	parE	topoisomerase IV subunit B (parE)	UU466	parE/gyrB	topoisomerase IV subunit B
MHO_5250	nusA	Transcription elongation protein NusA	MG141	nusA	N-utilization substance protein A (nusA)	UU318	nusA	N-utilization substance protein a
MHO_5270	infB	Translation initiation factor if-2	MG142	infB	translation initiation factor 2 (infB)	UU320	infB	translation initiation factor IF-2
MHO_5280	rbfA	Ribosome-binding factor A	MG143		ribosome-binding factor A, putative	UU321	rbfA	ribosome binding factor A
MHO_5290	gidA	Glucose inhibited division protein A	MG379	gidA	glucose-inhibited division protein A (gidA)	UU039	gidA	glucose inhibited division protein
MHO_5380	rpL36	ribosomal protein L36 (rpL36)	MG174	rpL36	ribosomal protein L36 (rpL36)	UU254	rpL36	ribosomal protein L36
MHO_0150		Conserved hypothetical protein	MG447		conserved hypothetical protein	no ortholog
MHO_0230	atpH	ATP synthase delta chain	MG402	atpH	ATP synthase F1, subunit delta (atpH)	no ortholog
MHO_0330	ktrB	Potassium uptake protein KtrB	MG322		cation transporter, putative	no ortholog
MHO_0340	ktrA	Potassium uptake protein KtrA	MG323		conserved hypothetical protein	no ortholog
MHO_0510		Conserved hypothetical protein	MG105		conserved hypothetical protein	no ortholog
MHO_0720		Conserved hypothetical protein, predictedlipoprotein	MG260		lipoprotein, putative	no ortholog
MHO_0740		ABC transporter ATP-binding protein	MG187		ABC transporter, ATP-binding protein	no ortholog
MHO_0750		ABC transport permease protein	MG188		ABC transporter, permease protein	no ortholog
MHO_0760		ABC transporter permease protein	MG189		ABC transporter, permease protein	no ortholog
MHO_0860	acpD	Acyl carrier protein phosphodiesterase	MG333m		acyl carrier protein phosphodiesterase	no ortholog
MHO_1990	cbiQ	Cobalt ABC transporter permease protein	MG302		conserved hypothetical protein	no ortholog
MHO_2270	ftsZ	Cell division protein FtsZ	MG224	ftsZ	cell division protein (ftsZ)	no ortholog
MHO_2320		ABC transporter, ATP-binding protein	MG014		ABC transporter, ATP-binding protein	no ortholog
MHO_2360		Conserved hypothetical protein, putative COFfamily HAD hydrolase	MG265		conserved hypothetical protein	no ortholog
MHO_3260		Conserved hypothetical protein, putativeThiJ/PfpI family protein	MG029		conserved hypothetical protein	no ortholog
MHO_3570	phnC	Phosphonates import ATP-binding protein phnC	MG290		ABC transporter, ATP-binding protein	no ortholog
MHO_3580	ldh	L-lactate dehydrogenase	MG460	ldh	L-lactate dehydrogenase (ldh)	no ortholog
MHO_3590	pgi	Glucose-6-phosphate isomerase (GPI)	MG111	pgi	glucose-6-phosphate isomerase (pgi)	no ortholog
MHO_3620		P37-like (Mycoplasma hyorhinis) ABC transportersubstrate-binding lipoprotein	MG289		high affinity transport system protein P37	no ortholog
MHO_3630		ABC transporter permease protein	MG291		transport system permease protein P69	no ortholog
MHO_4650	glyA	Serine hydroxymethyltransferase	MG394	glyA	serine hydroxymethyltransferase (glyA)	no ortholog
MHO_5150	gap	Glyceraldehyde 3 phosphate dehydrogenase	MG301	gap	glyceraldehyde-3-phosphate dehydrogenase (gap)	no ortholog
MHO_5190	pip	Proline iminopeptidase	MG020	pip	proline iminopeptidase (pip)	no ortholog
MHO_5310		Conserved hypothetical protein, putativeMgPA-like protein	MG190	mgpA	mgpA protein (mgpA)	no ortholog
MHO_0120		Conserved hypothetical protein, putativeATP/GTP-binding protein	no ortholog			UU476		unique hypothetical ATP/GTP-binding protein
MHO_0130		Type III restriction-modification system :methylase	no ortholog			UU477	mod	adenine specific DNA methyltransferase
MHO_0140		Conserved hypothetical protein	no ortholog			UU478		unique hypothetical
MHO_0810		Hypothetical protein	no ortholog			UU031		unique hypothetical membrane lipoprotein
MHO_0950	dnaX	DNA polymerase III subunit gamma and tau	no ortholog			UU087	dnaX	DNA polymerase III gamma-tau subunits
MHO_0970	recR	Recombination protein recR	no ortholog			UU089	recR	recombinational DNA repair protein
MHO_1020		Conserved hypothetical protein, putative zincmetallopeptidase	no ortholog			UU323		conserved hypothetical
MHO_1160		ATPase, AAA family	no ortholog			UU196		conserved hypothetical ATP/GTP-binding protein
MHO_1210	nusB	N utilization substance protein B homolog(Protein nusB)	no ortholog			UU300	nusB	transcription termination factor
MHO_1220	tlyA	Hemolysin A	no ortholog			UU436	hlyA	hemolysin
MHO_1240	nifU	Aminotransferase protein U homolog (nitrogenfixation protein NifU)	no ortholog			UU453		conserved hypothetical
MHO_1260		Conserved hypothetical protein	no ortholog			UU469		conserved hypothetical
MHO_1360		DNA methylase	no ortholog			UU305		conserved hypothetical
MHO_1400		Conserved hypothetical protein	no ortholog			UU262		conserved hypothetical
MHO_1610	hemK	Protoporphinogen oxydase HEMK	no ortholog			UU004m	hemK	hypothetical protein
MHO_1690	gpsA	Glycerol-3-phosphate dehydrogenase [NAD(P)+]	no ortholog			UU382	gpsA	NAD+ dependent glycerol-3-phosphate dehydrogenase
MHO_2130	smf	DNA processing protein smf	no ortholog			UU591		unique hypothetical
MHO_2250		Conserved hypothetical protein	no ortholog			UU301		conserved hypothetical
MHO_2350	truB	tRNA pseudouridine synthase B	no ortholog			UU354	truB	tRNA pseudouridine 55 synthase
MHO_2370		tRNA/rRNA methyltransferase	no ortholog			UU327	spoU-3	rRNA methylase
MHO_2520		Hypothetical protein	no ortholog			UU374		unique hypothetical
MHO_3120	atpD	ATP synthase beta chain	no ortholog			UU054	atpD-1	ATP synthase beta chain
MHO_3130	atpA	ATP synthase alpha chain	no ortholog			UU053	atpA-1	ATP synthase alpha chain
MHO_3140		Conserved hypothetical protein	no ortholog			UU052		unique hypothetical
MHO_3150		Conserved hypothetical protein	no ortholog			UU051		unique hypothetical
MHO_3160		Conserved hypothetical protein	no ortholog			UU050		unique hypothetical
MHO_3170		Conserved hypothetical protein	no ortholog			UU049		unique hypothetical
MHO_3180		Conserved hypothetical protein	no ortholog			UU048		unique hypothetical
MHO_3190		Conserved hypothetical protein	no ortholog			UU044		unique hypothetical
MHO_3200		Conserved hypothetical protein, predictedlipoprotein	no ortholog			UU045		conserved hypothetical membrane lipoprotein
MHO_3310		Conserved hypothetical protein, putative COFfamily HAD hydrolase	no ortholog			UU174		conserved hypothetical
MHO_3360		Conserved hypothetical protein	no ortholog			UU492		conserved hypothetical
MHO_3650	asnA	Aspartate-ammonia ligase	no ortholog			UU363	asnA	aspartate-ammonia ligase
MHO_3710		Hypothetical protein	no ortholog			UU263		unique hypothetical membrane lipoprotein
MHO_3750		Conserved hypothetical protein	no ortholog			UU325		conserved hypothetical
MHO_3830	md1	ABC transporter ATP binding protein	no ortholog			UU059	msbA-1	transport ATP-binding protein
MHO_3870		Conserved hypothetical protein	no ortholog			UU005m		hypothetical protein
MHO_3980		Endo-1,4-beta-glucanase	no ortholog			UU280	celM	Endo-1,4-beta-glucanase
MHO_3990	nusG	Transcription antitermination protein	no ortholog			UU581	nusG	transcription antitermination factor
MHO_4420		Conserved hypothetical protein	no ortholog			UU490		conserved hypothetical
MHO_4950		Conserved hypothetical protein	no ortholog			UU392		unique hypothetical
MHO_4960	bcrA	ABC transporter ATP-binding protein	no ortholog			UU093	bcrA	ABC transporter
MHO_5200		Conserved hypothetical protein, putative RNAbinding protein	no ortholog			UU029		hypothetical
MHO_5240	hsdR	Type I restriction-modification systemendonuclease	no ortholog			UU095	hsdR	type I restriction enzyme R protein
MHO_5300		Conserved hypothetical protein	no ortholog			UU180		hypothetical
MHO_5340		Conserved hypothetical protein	no ortholog			UU276		conserved hypothetical
no ortholog			12045331	rpsU	Ribosomal protein S21	UU277	rpS21	ribosomal protein S21
no ortholog			MG022	rpoE	DNA-directed RNA polymerase, subunit delta (rpoE)	UU597	rpoE	DNA-directed RNA polymerase delta subunit
no ortholog			MG041	ptsH	phosphocarrier protein HPr (ptsH)	UU587	ptsH	phosphohistidinoprotein-hexose phosphotransferase
no ortholog			MG053	manB	phosphomannomutase (manB)	UU530	cpsG	phosphomannomutase
no ortholog			MG057		conserved hypothetical protein	UU194		conserved hypothetical
no ortholog			MG085	ser	hpr(ser) kinase, putative	UU076	hprK	hpr serine/threonine protein kinase
no ortholog			MG115		conserved hypothetical protein	UU083		conserved hypothetical
no ortholog			MG119	mglA	galactoside ABC transporter, ATP-binding protein (mglA)	UU015	mglA	methylgalactoside permease ATP-binding protein
no ortholog			MG121		conserved hypothetical protein	UU013	rbsC-2	ribose/galactose ABC transporter
no ortholog			MG125		conserved hypothetical protein	UU569		conserved hypothetical
no ortholog			MG127		conserved hypothetical protein	UU176		conserved hypothetical
no ortholog			MG128		conserved hypothetical protein	UU177		conserved hypothetical
no ortholog			MG130		conserved hypothetical protein	UU085		conserved hypothetical
no ortholog			MG135		conserved hypothetical protein	UU409		hypothetical membrane lipoprotein
no ortholog			MG181		conserved hypothetical protein	UU537		conserved hypothetical
no ortholog			MG182	hisT	pseudouridylate synthase I (hisT)	UU536	hisT	pseudouridylate synthase I
no ortholog			MG215	pfk	6-phosphofructokinase (pfk)	UU185	pfkA	6-phosphofructokinase
no ortholog			MG228	dhfR	dihydrofolate reductase (dhfR)	UU114	folA	dihyrofolate reductase
no ortholog			MG233		conserved hypothetical protein	UU211		conserved hypothetical
no ortholog			MG248		conserved hypothetical protein	UU350		conserved hypothetical
no ortholog			MG278	spoT	guanosine-3',5'-bis(diphosphate) 3'- pyrophosphohydrolase (spoT)	UU283	spoT/relA	ppGpp 3'-pyrophosphohydrolase
no ortholog			MG287		acyl carrier protein, putative	UU506	acpP	acyl carrier protein
no ortholog			MG299	pta	phosphotransacetylase (pta)	UU066	pta	phosphotransacetylase
no ortholog			MG306		conserved hypothetical protein	UU450		conserved hypothetical
no ortholog			MG308		ATP-dependent RNA helicase, putative	UU582	deaD	ATP-dependent RNA helicase
no ortholog			MG316		conserved hypothetical protein	UU384		conserved hypothetical membrane lipoprotein
no ortholog			MG344		lipase/esterase, putative	UU021	lip3	triacylglycerol lipase
no ortholog			MG349		conserved hypothetical protein	UU308		conserved hypothetical
no ortholog			MG350.1		conserved hypothetical protein	UU122		conserved hypothetical
no ortholog			MG364		conserved hypothetical protein	UU464		conserved hypothetical
no ortholog			MG370		conserved hypothetical protein	UU113	sfhB	pseudouridine synthase (uracil hydrolase)
no ortholog			MG371		conserved hypothetical protein	UU417		conserved hypothetical
no ortholog			MG377		conserved hypothetical protein	UU068		conserved hypothetical
no ortholog			MG382	udk	uridine kinase (udk)	UU332	udk	uridine kinase
no ortholog			MG408	pmsR	peptide methionine sulfoxide reductase (pmsR)	UU289	msrA	peptide methionine sulfoxide reductase
no ortholog			MG409		regulatory protein, putative	UU201		conserved hypothetical
no ortholog			MG410	pstB	phosphate ABC transporter, ATP-binding protein (pstB)	UU200	pstB	phosphate transport ATP-binding protein B
no ortholog			MG411	pstA	phosphate ABC transporter, permease protein (pstA)	UU199	pstA	phosphate transport system permease
no ortholog			MG412		lipoprotein, putative	UU198		conserved hypothetical
no ortholog			MG461		conserved hypothetical protein	UU598		conserved hypothetical
no ortholog			MG464		conserved hypothetical protein	UU602		conserved hypothetical membrane lipoprotein
MHO_0010		Hypothetical protein	no ortholog			no ortholog
MHO_0060		Hypothetical protein	no ortholog			no ortholog
MHO_0100	pfs	5-methylthioadenosinenucleosidase/S-adenosylhomocystein nucleosidase	no ortholog			no ortholog
MHO_0110		Conserved hypothetical protein, putativepeptidase	no ortholog			no ortholog
MHO_0160		Hypothetical protein	no ortholog			no ortholog
MHO_0170		Hypothetical protein	no ortholog			no ortholog
MHO_0190		Hypothetical protein, putative zinccarboxypeptidase	no ortholog			no ortholog
MHO_0280		Hypothetical protein, predicted lipoprotein	no ortholog			no ortholog
MHO_0290		Pseudogene of Hypothetical protein (N-terminalpart), predicted lipoprotein	no ortholog			no ortholog
MHO_0300		Pseudogene of Hypothetical protein (C-terminalpart)	no ortholog			no ortholog
MHO_0310		Conserved hypothetical protein, putativemembrane nuclease	no ortholog			no ortholog
MHO_0320		Conserved hypothetical protein, predictedlipoprotein	no ortholog			no ortholog
MHO_0350	pepC	Aminopeptidase C	no ortholog			no ortholog
MHO_0360	dcm	Modification methylase (Cytosine-specificmethyltransferase)	no ortholog			no ortholog
MHO_0370		Hypothetical protein	no ortholog			no ortholog
MHO_0420	rluC	Ribosomal large subunit pseudouridine synthaseC	no ortholog			no ortholog
MHO_0430	gatC	Glutamyl-tRNA(Gln)amidotransferase subunit C	no ortholog			no ortholog
MHO_0460		Conserved hypothetical protein, putativeribonuclease	no ortholog			no ortholog
MHO_0470		Conserved hypothetical protein, putativecarbohydrate kinase	no ortholog			no ortholog
MHO_0500		Hypothetical protein	no ortholog			no ortholog
MHO_0530	lmp1	Lmp1 protein	no ortholog			no ortholog
MHO_0540		Lmp related protein	no ortholog			no ortholog
MHO_0570		Conserved hypothetical protein, putativephosphoesterase	no ortholog			no ortholog
MHO_0580		Conserved hypothetical protein	no ortholog			no ortholog
MHO_0590		Hypothetical protein	no ortholog			no ortholog
MHO_0630	arcC	Carbamate kinase	no ortholog			no ortholog
MHO_0640	arcB	Ornithine carbamoyltransferase, catabolic	no ortholog			no ortholog
MHO_0650	mscL	Large-conductance mechanosensitive channel	no ortholog			no ortholog
MHO_0660		Hypothetical protein, putative nuclease,predicted lipoprotein	no ortholog			no ortholog
MHO_0680		Hypothetical protein	no ortholog			no ortholog
MHO_0690	arcA	Arginine deiminase	no ortholog			no ortholog
MHO_0700		Conserved hypothetical protein	no ortholog			no ortholog
MHO_0710		Hypothetical protein	no ortholog			no ortholog
MHO_0730		Hypothetical protein, putative nuclease,predicted lipoprotein	no ortholog			no ortholog
MHO_0770		Hypothetical protein	no ortholog			no ortholog
MHO_0780		Conserved hypothetical protein, predictedlipoprotein	no ortholog			no ortholog
MHO_0790		Conserved hypothetical protein, predictedlipoprotein	no ortholog			no ortholog
MHO_0820		Hypothetical protein	no ortholog			no ortholog
MHO_0830		Hypothetical protein, putative Ribonuclease III	no ortholog			no ortholog
MHO_0840		Hypothetical protein	no ortholog			no ortholog
MHO_0900		Hypothetical protein, putative granin	no ortholog			no ortholog
MHO_0930		Diadenosine 5'5'''-P1,P4-tetraphosphatepyrophosphohydrolase (MutT/nudix family protein)	no ortholog			no ortholog
MHO_0940		Hypothetical protein	no ortholog			no ortholog
MHO_1030		Hypothetical protein	no ortholog			no ortholog
MHO_1040		Hypothetical protein	no ortholog			no ortholog
MHO_1080		ATP-binding protein	no ortholog			no ortholog
MHO_1090		Hypothetical protein	no ortholog			no ortholog
MHO_1150		Hypothetical protein	no ortholog			no ortholog
MHO_1330		Hypothetical protein	no ortholog			no ortholog
MHO_1340		Hypothetical protein	no ortholog			no ortholog
MHO_1390		Conserved hypothetical protein	no ortholog			no ortholog
MHO_1420		Hypothetical protein	no ortholog			no ortholog
MHO_1430		Hypothetical protein	no ortholog			no ortholog
MHO_1440		Hypothetical protein, predicted lipopotein	no ortholog			no ortholog
MHO_1480		Conserved hypothetical protein	no ortholog			no ortholog
MHO_1490		Conserved hypothetical protein	no ortholog			no ortholog
MHO_1500		Deoxycytidylate deaminase	no ortholog			no ortholog
MHO_1510	P100	Intrinsic membrane protein	no ortholog			no ortholog
MHO_1560	rluB	Ribosomal large subunit pseudouridine synthaseB (rRNA-uridine isomerase B, rRNA pseudouridylatesynthase B)	no ortholog			no ortholog
MHO_1570		Hypothetical protein	no ortholog			no ortholog
MHO_1580		Hypothetical protein	no ortholog			no ortholog
MHO_1590		Hypothetical protein, predicted lipoprotein	no ortholog			no ortholog
MHO_1640	lmp3	Lmp3 protein	no ortholog			no ortholog
MHO_1650		Hypothetical protein	no ortholog			no ortholog
MHO_1660		Hypothetical protein	no ortholog			no ortholog
MHO_1730		Hypothetical protein, predicted lipoprotein	no ortholog			no ortholog
MHO_1740	oppB	Oligopeptide transport system permease protein	no ortholog			no ortholog
MHO_1750	oppC	Oligopeptide transport system permease protein	no ortholog			no ortholog
MHO_1760		Iron-containing alcohol dehydrogenase	no ortholog			no ortholog
MHO_1780		Hypothetical protein	no ortholog			no ortholog
MHO_1810		Hypothetical protein	no ortholog			no ortholog
MHO_1820		Hypothetical protein	no ortholog			no ortholog
MHO_1860	secD	Protein-export membrane protein	no ortholog			no ortholog
MHO_1890		Hypothetical protein	no ortholog			no ortholog
MHO_1950		Hypothetical protein	no ortholog			no ortholog
MHO_1960		Hypothetical protein	no ortholog			no ortholog
MHO_2010		Conserved hypothetical protein	no ortholog			no ortholog
MHO_2020		Hypothetical protein	no ortholog			no ortholog
MHO_2040		Conserved hypothetical protein	no ortholog			no ortholog
MHO_2050	dexB	Glucan 1,6-alpha-Glucosidase	no ortholog			no ortholog
MHO_2060		Hypothetical protein	no ortholog			no ortholog
MHO_2080		Conserved hypothetical protein, predictedlipoprotein	no ortholog			no ortholog
MHO_2090		Hypothetical protein, predicted lipoprotein	no ortholog			no ortholog
MHO_2100		Hypothetical protein, predicted lipoprotein	no ortholog			no ortholog
MHO_2190		Hypothetical protein	no ortholog			no ortholog
MHO_2260		Conserved hypothetical protein, predictedlipoprotein	no ortholog			no ortholog
MHO_2280		Hypothetical protein	no ortholog			no ortholog
MHO_2310		ABC transporter, ATP-binding protein	no ortholog			no ortholog
MHO_2330		Hypothetical protein	no ortholog			no ortholog
MHO_2340		Hypothetical protein, predicted lipoprotein	no ortholog			no ortholog
MHO_2390		Conserved hypothetical protein	no ortholog			no ortholog
MHO_2410		Hypothetical protein	no ortholog			no ortholog
MHO_2420		Hypothetical protein	no ortholog			no ortholog
MHO_2430		Hypothetical protein, predicted lipoprotein	no ortholog			no ortholog
MHO_2440		Hypothetical protein, predicted lipoprotein	no ortholog			no ortholog
MHO_2450		Hypothetical protein	no ortholog			no ortholog
MHO_2460		Hypothetical protein, predicted lipoprotein	no ortholog			no ortholog
MHO_2470		Hypothetical protein	no ortholog			no ortholog
MHO_2480		Hypothetical protein, predicted lipoprotein	no ortholog			no ortholog
MHO_2490		Conserved hypothetical protein	no ortholog			no ortholog
MHO_2500		Hypothetical protein, predicted lipoprotein	no ortholog			no ortholog
MHO_2510		Hypothetical protein, predicted lipoprotein	no ortholog			no ortholog
MHO_2530		Integrase-recombinase protein	no ortholog			no ortholog
MHO_2540		N-dimethylarginine dimethylaminohydrolase	no ortholog			no ortholog
MHO_2550		Hypothetical protein	no ortholog			no ortholog
MHO_2560		Integrase-recombinase protein	no ortholog			no ortholog
MHO_2570		Hypothetical protein	no ortholog			no ortholog
MHO_2620		Hypothetical protein, predicted lipoprotein	no ortholog			no ortholog
MHO_2640		Conserved hypothetical protein, putative degVhomolog	no ortholog			no ortholog
MHO_3000		Hypothetical protein, predicted lipoprotein	no ortholog			no ortholog
MHO_3010		Phosphoketolase	no ortholog			no ortholog
MHO_3030		Hypothetical protein	no ortholog			no ortholog
MHO_3070		Lmp related protein	no ortholog			no ortholog
MHO_3080		Hypothetical protein	no ortholog			no ortholog
MHO_3090		Hypothetical protein	no ortholog			no ortholog
MHO_3100		P75 related protein, predicted lipoprotein	no ortholog			no ortholog
MHO_3110		Lmp related protein	no ortholog			no ortholog
MHO_3210		ABC Transporter ATP-binding protein	no ortholog			no ortholog
MHO_3220	hsdS	Type I restriction enzyme S protein	no ortholog			no ortholog
MHO_3230	hsdS	Type I restriction enzyme S protein	no ortholog			no ortholog
MHO_3240	hsdM	Pseudogene of Type I restriction enzyme mprotein (C-terminal part)	no ortholog			no ortholog
MHO_3250	hsdM	Pseudogene of Type I restriction enzyme mprotein (N-terminal part)	no ortholog			no ortholog
MHO_3270		Hypothetical protein, predicted lipoprotein	no ortholog			no ortholog
MHO_3280		Hypothetical protein, predicted lipoprotein	no ortholog			no ortholog
MHO_3290		Hypothetical protein	no ortholog			no ortholog
MHO_3370		Hypothetical protein	no ortholog			no ortholog
MHO_3390		Hypothetical protein, putative TonB-dependentreceptor protein	no ortholog			no ortholog
MHO_3430		Hypothetical protein	no ortholog			no ortholog
MHO_3440		Hypothetical protein, putative glycosylhydrolase	no ortholog			no ortholog
MHO_3450		Conserved hypothetical protein, putative HADhydrolase	no ortholog			no ortholog
MHO_3460		Hypothetical protein precursor, predictedlipoprotein	no ortholog			no ortholog
MHO_3470	p50	P50 surface lipoprotein adhesin precursor	no ortholog			no ortholog
MHO_3490		Membrane protein P60	no ortholog			no ortholog
MHO_3500		Membrane protein P80	no ortholog			no ortholog
MHO_3510		Hypothetical protein	no ortholog			no ortholog
MHO_3530		ABC transporter permease protein	no ortholog			no ortholog
MHO_3600	rpsA	30S ribosomal protein S1	no ortholog			no ortholog
MHO_3610		P37-like (Mycoplasma hyorhinis) ABC transportersubstrate-binding lipoprotein	no ortholog			no ortholog
MHO_3660	p120	P120	no ortholog			no ortholog
MHO_3700		Hypothetical protein	no ortholog			no ortholog
MHO_3720	p75	P75 protein precursor	no ortholog			no ortholog
MHO_3730		Lmp related protein	no ortholog			no ortholog
MHO_3740		Conserved hypothetical protein	no ortholog			no ortholog
MHO_3770	licA	Protein licA homolog	no ortholog			no ortholog
MHO_3780		Conserved hypothetical protein	no ortholog			no ortholog
MHO_3790		Hypothetical protein	no ortholog			no ortholog
MHO_3800	p120'	P120' protein	no ortholog			no ortholog
MHO_3850		Hypothetical protein, putative Smr protein	no ortholog			no ortholog
MHO_3890		Conserved hypothetical protein, putativetransmembrane protein	no ortholog			no ortholog
MHO_3930		Conserved hypothetical protein, putative DHHfamily phosphoesterase	no ortholog			no ortholog
MHO_3970		Conserved hypothetical protein	no ortholog			no ortholog
MHO_4000		Hypothetical protein, putative SecE subunit	no ortholog			no ortholog
MHO_4020		Hypothetical protein	no ortholog			no ortholog
MHO_4050		Conserved hypothetical protein	no ortholog			no ortholog
MHO_4100		Hypothetical protein, putative primosomecomponent	no ortholog			no ortholog
MHO_4110		Conserved hypothetical protein	no ortholog			no ortholog
MHO_4140		Conserved hypothetical protein, putative COFfamily HAD hydrolase	no ortholog			no ortholog
MHO_4170	deoB	Phosphopentomutase	no ortholog			no ortholog
MHO_4200	recD	Exodeoxyribonuclease V alpha chain	no ortholog			no ortholog
MHO_4240		Conserved hypothetical protein	no ortholog			no ortholog
MHO_4270		Hypothetical protein	no ortholog			no ortholog
MHO_4280		Lmp related protein	no ortholog			no ortholog
MHO_4300	pepA	Aminopeptidase (Leucine aminopeptidase)	no ortholog			no ortholog
MHO_4320		Hypothetical protein	no ortholog			no ortholog
MHO_4350		Conserved hypothetical protein	no ortholog			no ortholog
MHO_4360		ABC transporter ATP-binding protein	no ortholog			no ortholog
MHO_4380		Hypothetical protein	no ortholog			no ortholog
MHO_4400		Hypothetical protein, predicted lipoprotein	no ortholog			no ortholog
MHO_4440		Conserved hypothetical protein	no ortholog			no ortholog
MHO_4480		Conserved hypothetical protein	no ortholog			no ortholog
MHO_4500		Glycosyltransferase	no ortholog			no ortholog
MHO_4510		Conserved hypothetical protein	no ortholog			no ortholog
MHO_4530		Hypothetical protein	no ortholog			no ortholog
MHO_4540	pepO	Endopeptidase O	no ortholog			no ortholog
MHO_4550		Conserved hypothetical protein, putativenucleotidyltransferase	no ortholog			no ortholog
MHO_4570		Conserved hypothetical protein, putative RNAmethyltransferase	no ortholog			no ortholog
MHO_4580		Hypothetical protein	no ortholog			no ortholog
MHO_4640		Hypothetical protein	no ortholog			no ortholog
MHO_4660		Hypothetical protein	no ortholog			no ortholog
MHO_4710	vapD	Virulence-associated protein D	no ortholog			no ortholog
MHO_4720		Hypothetical protein, predicted lipoprotein	no ortholog			no ortholog
MHO_4740		Hypothetical protein	no ortholog			no ortholog
MHO_4750		Hypothetical protein	no ortholog			no ortholog
MHO_4760		Hypothetical protein	no ortholog			no ortholog
MHO_4770		Hypothetical protein	no ortholog			no ortholog
MHO_4780		Modification methylase (Adenine-specific DNAmethyltransferase)	no ortholog			no ortholog
MHO_4790		Conserved hypothetical protein, putative AAAfamily ATPase	no ortholog			no ortholog
MHO_4800		Hypothetical protein	no ortholog			no ortholog
MHO_4810		Hypothetical protein	no ortholog			no ortholog
MHO_4820		Pseudogene of Modification methylase(C-terminal part)	no ortholog			no ortholog
MHO_4830		Pseudogene of Modification methylase(N-terminal part)	no ortholog			no ortholog
MHO_4840		Conserved hypothetical protein	no ortholog			no ortholog
MHO_4850		DNA methylase	no ortholog			no ortholog
MHO_4910		Hypothetical protein, predicted lipoprotein	no ortholog			no ortholog
MHO_4920		Lmp related protein	no ortholog			no ortholog
MHO_4930		Hypothetical protein	no ortholog			no ortholog
MHO_4970		Conserved hypothetical protein, putativepeptidase, predicted lipoprotein	no ortholog			no ortholog
MHO_4980		Conserved hypothetical protein, predictedlipoprotein	no ortholog			no ortholog
MHO_4990		Conserved hypothetical protein	no ortholog			no ortholog
MHO_5030		Conserved hypothetical protein, putativenicotinamidase	no ortholog			no ortholog
MHO_5040		Conserved hypothetical protein, putative aminoacid permease	no ortholog			no ortholog
MHO_5050		Pseudogene of cation-transporting P-type ATPase(N-terminal part)	no ortholog			no ortholog
MHO_5060		Pseudogene of cation-transporting P-type ATPase(C-terminal part)	no ortholog			no ortholog
MHO_5070		Hypothetical protein	no ortholog			no ortholog
MHO_5080		Transcriptional regulator	no ortholog			no ortholog
MHO_5090		Xaa-His dipeptidase	no ortholog			no ortholog
MHO_5100	bsn	Pseudogene of ribonuclease (C-terminal part)	no ortholog			no ortholog
MHO_5110	bsn	Pseudogene of ribonuclease (N-terminal part),predicted lipoprotein	no ortholog			no ortholog
MHO_5140		Hypothetical protein, putative histidine acidphosphatase	no ortholog			no ortholog
MHO_5160		Hypothetical protein	no ortholog			no ortholog
MHO_5170		Hypothetical protein	no ortholog			no ortholog
MHO_5180		Conserved hypothetical protein	no ortholog			no ortholog
MHO_5210	hsdM	Type I restriction enzyme M protein	no ortholog			no ortholog
MHO_5220	hsdS	Type I restriction enzyme specificity proteinHsdS	no ortholog			no ortholog
MHO_5230	hsdS	Type I restriction enzyme specificity proteinHsdS	no ortholog			no ortholog
MHO_5260		Hypothetical protein	no ortholog			no ortholog
MHO_5320		Conserved hypothetical protein, putativeMgPA-like protein	no ortholog			no ortholog
MHO_5330		Hypothetical protein	no ortholog			no ortholog
MHO_5350		Hypothetical protein	no ortholog			no ortholog
MHO_5360		Hypothetical protein	no ortholog			no ortholog
no ortholog			MG002		dnaJ-like protein	no ortholog
no ortholog			MG010		conserved hypothetical protein	no ortholog
no ortholog			MG011		conserved hypothetical protein	no ortholog
no ortholog			MG012		conserved hypothetical protein	no ortholog
no ortholog			MG016		ATP-dependent RNA helicase, putative	no ortholog
no ortholog			MG017		ATP-dependent RNA helicase, putative	no ortholog
no ortholog			MG018		ATP-dependent RNA helicase, putative	no ortholog
no ortholog			MG025		conserved hypothetical protein	no ortholog
no ortholog			MG027		conserved hypothetical protein	no ortholog
no ortholog			MG028		conserved hypothetical protein	no ortholog
no ortholog			MG032		conserved hypothetical protein	no ortholog
no ortholog			MG033	glpF	glycerol uptake facilitator (glpF)	no ortholog
no ortholog			MG037		conserved hypothetical protein	no ortholog
no ortholog			MG038	glpK	glycerol kinase (glpK)	no ortholog
no ortholog			MG039		conserved hypothetical protein	no ortholog
no ortholog			MG040		lipoprotein, putative	no ortholog
no ortholog			MG045		lipoprotein, putative	no ortholog
no ortholog			MG054		conserved hypothetical protein	no ortholog
no ortholog			MG055		conserved hypothetical protein	no ortholog
no ortholog			MG055.2		conserved hypothetical protein	no ortholog
no ortholog			MG060		conserved hypothetical protein	no ortholog
no ortholog			MG061		conserved hypothetical protein	no ortholog
no ortholog			MG062	fruA	PTS system, fructose-specific IIABC component (fruA)	no ortholog
no ortholog			MG063	fruK	1-phosphofructokinase (fruK)	no ortholog
no ortholog			MG064		conserved hypothetical protein	no ortholog
no ortholog			MG065		ABC transporter, ATP-binding protein	no ortholog
no ortholog			MG067		lipoprotein, putative	no ortholog
no ortholog			MG068		lipoprotein, putative	no ortholog
no ortholog			MG069	ptsG	PTS system, glucose-specific IIABC component (ptsG)	no ortholog
no ortholog			MG074		conserved hypothetical protein	no ortholog
no ortholog			MG075		116 kDa surface antigen	no ortholog
no ortholog			MG076		conserved hypothetical protein	no ortholog
no ortholog			MG095		lipoprotein, putative	no ortholog
no ortholog			MG096		conserved hypothetical protein	no ortholog
no ortholog			MG098		Glu-tRNA amidotransferase subunit gatC-related protein	no ortholog
no ortholog			MG101		conserved hypothetical protein	no ortholog
no ortholog			MG116		conserved hypothetical protein	no ortholog
no ortholog			MG117		conserved hypothetical protein	no ortholog
no ortholog			MG118	galE	UDP-glucose 4-epimerase (galE)	no ortholog
no ortholog			MG120		conserved hypothetical protein	no ortholog
no ortholog			MG123		conserved hypothetical protein	no ortholog
no ortholog			MG131		M. genitalium predicted coding region MG131	no ortholog
no ortholog			MG133		conserved hypothetical protein	no ortholog
no ortholog			MG137	glf	UDP-galactopyranose mutase (glf)	no ortholog
no ortholog			MG140		conserved hypothetical protein	no ortholog
no ortholog			MG144		conserved hypothetical protein	no ortholog
no ortholog			MG147		conserved hypothetical protein	no ortholog
no ortholog			MG148		conserved hypothetical protein	no ortholog
no ortholog			MG149		lipoprotein, putative	no ortholog
no ortholog			MG149.1		conserved hypothetical protein	no ortholog
no ortholog			MG184		adenine-specific DNA modification methylase	no ortholog
no ortholog			MG185		lipoprotein, putative	no ortholog
no ortholog			MG186		lipoprotein, putative	no ortholog
no ortholog			MG191	mgpB	adhesin P1 (mgpB)	no ortholog
no ortholog			MG192	mgpC	mgpC protein (mgpC)	no ortholog
no ortholog			MG200		dnaJ-like protein	no ortholog
no ortholog			MG202		conserved hypothetical protein	no ortholog
no ortholog			MG207		conserved hypothetical protein	no ortholog
no ortholog			MG210.1		conserved hypothetical protein	no ortholog
no ortholog			MG211		conserved hypothetical protein	no ortholog
no ortholog			MG217		proline-rich P65 protein	no ortholog
no ortholog			MG218	hmw2	cytadherence accessory protein (hmw2)	no ortholog
no ortholog			MG218.1		conserved hypothetical protein	no ortholog
no ortholog			MG219		M. genitalium predicted coding region MG219	no ortholog
no ortholog			MG220		conserved hypothetical protein	no ortholog
no ortholog			MG223		conserved hypothetical protein	no ortholog
no ortholog			MG225		conserved hypothetical protein	no ortholog
no ortholog			MG226		conserved hypothetical protein	no ortholog
no ortholog			MG227	thyA	thymidylate synthase (thyA)	no ortholog
no ortholog			MG229	nrdF	ribonucleoside-diphosphate reductase, beta chain (nrdF)	no ortholog
no ortholog			MG230	nrdI	nrdI protein (nrdI)	no ortholog
no ortholog			MG231	nrdE	ribonucleoside-diphosphate reductase, alpha chain (nrdE)	no ortholog
no ortholog			MG236		conserved hypothetical protein	no ortholog
no ortholog			MG237		conserved hypothetical protein	no ortholog
no ortholog			MG240		conserved hypothetical protein	no ortholog
no ortholog			MG241		conserved hypothetical protein	no ortholog
no ortholog			MG242		conserved hypothetical protein	no ortholog
no ortholog			MG243m		hypothetical protein	no ortholog
no ortholog			MG245		conserved hypothetical protein	no ortholog
no ortholog			MG255		conserved hypothetical protein	no ortholog
no ortholog			MG255.1		conserved hypothetical protein	no ortholog
no ortholog			MG256		conserved hypothetical protein	no ortholog
no ortholog			MG259		conserved hypothetical protein	no ortholog
no ortholog			MG263		conserved hypothetical protein	no ortholog
no ortholog			MG264		conserved hypothetical protein	no ortholog
no ortholog			MG267		conserved hypothetical protein	no ortholog
no ortholog			MG269		conserved hypothetical protein	no ortholog
no ortholog			MG270	lplA	lipoate protein ligase (lplA)	no ortholog
no ortholog			MG271	pdhD	dihydrolipoamide dehydrogenase (pdhD)	no ortholog
no ortholog			MG272	pdhC	dihydrolipoamide acetyltransferase (pdhC)	no ortholog
no ortholog			MG273	pdhB	pyruvate dehydrogenase component E1, subunit beta (pdhB)	no ortholog
no ortholog			MG274	pdhA	pyruvate dehydrogenase component E1, subunit alpha (pdhA)	no ortholog
no ortholog			MG275	nox	NADH oxidase (nox)	no ortholog
no ortholog			MG277		conserved hypothetical protein	no ortholog
no ortholog			MG279		conserved hypothetical protein	no ortholog
no ortholog			MG280		conserved hypothetical protein	no ortholog
no ortholog			MG281		conserved hypothetical protein	no ortholog
no ortholog			MG284		conserved hypothetical protein	no ortholog
no ortholog			MG285		conserved hypothetical protein	no ortholog
no ortholog			MG286		conserved hypothetical protein	no ortholog
no ortholog			MG288m		hypothetical protein	no ortholog
no ortholog			MG293		glycerophosphoryl diester phosphodiesterase, putative	no ortholog
no ortholog			MG294		conserved hypothetical protein	no ortholog
no ortholog			MG296		conserved hypothetical protein	no ortholog
no ortholog			MG303		ABC transporter, ATP-binding protein	no ortholog
no ortholog			MG304		ABC transporter, ATP binding protein	no ortholog
no ortholog			MG307		lipoprotein, putative	no ortholog
no ortholog			MG309		lipoprotein, putative	no ortholog
no ortholog			MG310		lipase/esterase, putative	no ortholog
no ortholog			MG312	hmw1	cytadherence accessory protein (hmw1)	no ortholog
no ortholog			MG314		conserved hypothetical protein	no ortholog
no ortholog			MG315		conserved hypothetical protein	no ortholog
no ortholog			MG317	hmw3	cytadherence accessory protein (hmw3)	no ortholog
no ortholog			MG318		adhesin P32	no ortholog
no ortholog			MG319		conserved hypothetical protein	no ortholog
no ortholog			MG320		conserved hypothetical protein	no ortholog
no ortholog			MG320.1		M. genitalium predicted coding region MG320.1	no ortholog
no ortholog			MG321		lipoprotein, putative	no ortholog
no ortholog			MG323.1		conserved hypothetical protein	no ortholog
no ortholog			MG326		conserved hypothetical protein	no ortholog
no ortholog			MG327		lipase/esterase, putative	no ortholog
no ortholog			MG328		conserved hypothetical protein	no ortholog
no ortholog			MG331		conserved hypothetical protein	no ortholog
no ortholog			MG335.1		M. genitalium predicted coding region MG335.1	no ortholog
no ortholog			MG335.2		conserved hypothetical protein	no ortholog
no ortholog			MG337		conserved hypothetical protein	no ortholog
no ortholog			MG338		lipoprotein, putative	no ortholog
no ortholog			MG342		conserved hypothetical protein	no ortholog
no ortholog			MG343		conserved hypothetical protein	no ortholog
no ortholog			MG348		lipoprotein, putative	no ortholog
no ortholog			MG350		conserved hypothetical protein	no ortholog
no ortholog			MG353		conserved hypothetical protein	no ortholog
no ortholog			MG354		conserved hypothetical protein	no ortholog
no ortholog			MG356		conserved hypothetical protein	no ortholog
no ortholog			MG374		conserved hypothetical protein	no ortholog
no ortholog			MG376		conserved hypothetical protein	no ortholog
no ortholog			MG381		conserved hypothetical protein	no ortholog
no ortholog			MG384.1		conserved hypothetical protein	no ortholog
no ortholog			MG385		conserved hypothetical protein	no ortholog
no ortholog			MG386		protein P200	no ortholog
no ortholog			MG388		conserved hypothetical protein	no ortholog
no ortholog			MG389		conserved hypothetical protein	no ortholog
no ortholog			MG392	groEL	heat shock protein (groEL)	no ortholog
no ortholog			MG393	groES	heat shock protein (groES)	no ortholog
no ortholog			MG395		putative lipoprotein	no ortholog
no ortholog			MG397		conserved hypothetical protein	no ortholog
no ortholog			MG406		conserved hypothetical protein	no ortholog
no ortholog			MG414		conserved hypothetical protein	no ortholog
no ortholog			MG415		conserved hypothetical protein	no ortholog
no ortholog			MG419		DNA polymerase III, subunit gamma and tau	no ortholog
no ortholog			MG420		DNA polymerase III, subunit gamma and tau	no ortholog
no ortholog			MG422		conserved hypothetical protein	no ortholog
no ortholog			MG425	deaD	ATP-dependent RNA helicase (deaD)	no ortholog
no ortholog			MG427		conserved hypothetical protein	no ortholog
no ortholog			MG428		conserved hypothetical protein	no ortholog
no ortholog			MG429	ptsI	phosphoenolpyruvate-protein phosphotransferase (ptsI)	no ortholog
no ortholog			MG432		conserved hypothetical protein	no ortholog
no ortholog			MG438		conserved hypothetical protein	no ortholog
no ortholog			MG439		lipoprotein, putative	no ortholog
no ortholog			MG440		lipoprotein, putative	no ortholog
no ortholog			MG441		conserved hypothetical protein	no ortholog
no ortholog			MG448		conserved hypothetical protein	no ortholog
no ortholog			MG449		conserved hypothetical protein	no ortholog
no ortholog			MG450		conserved hypothetical protein	no ortholog
no ortholog			MG452		conserved hypothetical protein	no ortholog
no ortholog			MG453	gtaB	UTP--glucose-1-phosphate uridylyltransferase (gtaB)	no ortholog
no ortholog			MG454		conserved hypothetical protein	no ortholog
no ortholog			MG456		conserved hypothetical protein	no ortholog
no ortholog			MG459		conserved hypothetical protein	no ortholog
no ortholog			MG467		ABC transporter, ATP-binding protein	no ortholog
no ortholog			MG468		conserved hypothetical protein	no ortholog
no ortholog			MG470	soj	soj protein (soj)	no ortholog
no ortholog			no ortholog			UU007		unique hypothetical
no ortholog			no ortholog			UU008		unique hypothetical
no ortholog			no ortholog			UU009	mgtE	Mg2+ ion transporter
no ortholog			no ortholog			UU012		unique hypothetical membrane lipoprotein
no ortholog			no ortholog			UU014	rbsC-1	ribose/galactose ABC transporter (N-term domain)
no ortholog			no ortholog			UU016		hypothetical membrane lipoprotein
no ortholog			no ortholog			UU022	fatC-1	ferrichrome ABC transporter
no ortholog			no ortholog			UU023	fatD-1	ferrichrome ABC transporter
no ortholog			no ortholog			UU024	ABCsbp-1	putative ABC substrate-binding protein - iron
no ortholog			no ortholog			UU025	fecC	ferrichrome ABC transporter
no ortholog			no ortholog			UU027	ABCsbp-2	putative ABC substrate-binding protein - iron
no ortholog			no ortholog			UU028	ABCsbp-3	putative ABC substrate-binding protein - iron
no ortholog			no ortholog			UU030		unique hypothetical
no ortholog			no ortholog			UU032		unique hypothetical
no ortholog			no ortholog			UU033		hypothetical
no ortholog			no ortholog			UU034		unique hypothetical
no ortholog			no ortholog			UU035		unique hypothetical
no ortholog			no ortholog			UU036		conserved hypothetical
no ortholog			no ortholog			UU037		unique hypothetical
no ortholog			no ortholog			UU038		conserved hypothetical
no ortholog			no ortholog			UU041		conserved hypothetical
no ortholog			no ortholog			UU042		unique hypothetical
no ortholog			no ortholog			UU043		conserved hypothetical membrane lipoprotein
no ortholog			no ortholog			UU046		unique hypothetical
no ortholog			no ortholog			UU047		conserved hypothetical ATP/GTP-binding protein
no ortholog			no ortholog			UU055	mnuA-1	membrane nuclease A - hypothetical
no ortholog			no ortholog			UU056		unique hypothetical
no ortholog			no ortholog			UU061		conserved hypothetical
no ortholog			no ortholog			UU063		unique hypothetical
no ortholog			no ortholog			UU064		unique hypothetical
no ortholog			no ortholog			UU067		unique hypothetical
no ortholog			no ortholog			UU069	fecE	iron(III) dicitrate transport ATP-binding protein
no ortholog			no ortholog			UU070	hmuU-1	hemin transport system permease
no ortholog			no ortholog			UU071	ABCsbp-4	putative ABC substrate-binding protein - iron
no ortholog			no ortholog			UU080		conserved hypothetical
no ortholog			no ortholog			UU089.1		conserved hypothetical
no ortholog			no ortholog			UU090		conserved hypothetical
no ortholog			no ortholog			UU092		unique hypothetical membrane lipoprotein
no ortholog			no ortholog			UU094		unique hypothetical membrane lipoprotein
no ortholog			no ortholog			UU096	hsdS-1	type I restriction enzyme S protein (fragment)
no ortholog			no ortholog			UU097	hsdS-2	type I restriction enzyme S protein (fragment)
no ortholog			no ortholog			UU098	hsdM-1	type I restriction enzyme M protein (fragment)
no ortholog			no ortholog			UU099	hsdS-3	type I restriction enzyme S protein (fragment)
no ortholog			no ortholog			UU100	hsdM-2	type I restriction enzyme M protein (fragment)
no ortholog			no ortholog			UU101		unique hypothetical
no ortholog			no ortholog			UU103		unique hypothetical membrane lipoprotein
no ortholog			no ortholog			UU110		conserved hypothetical membrane lipoprotein
no ortholog			no ortholog			UU111		unique hypothetical
no ortholog			no ortholog			UU112		unique hypothetical
no ortholog			no ortholog			UU115	gph	phosphoglycolate phosphatase
no ortholog			no ortholog			UU125		hypothetical membrane lipoprotein
no ortholog			no ortholog			UU126		unique hypothetical
no ortholog			no ortholog			UU127		unique hypothetical
no ortholog			no ortholog			UU131		unique hypothetical
no ortholog			no ortholog			UU133	atpH-1	ATP synthase delta chain C-term
no ortholog			no ortholog			UU134	atpH-2	ATP synthase delta chain N-term
no ortholog			no ortholog			UU138		conserved hypothetical - cytochrome b
no ortholog			no ortholog			UU139		unique hypothetical
no ortholog			no ortholog			UU142		conserved hypothetical
no ortholog			no ortholog			UU143		conserved hypothetical
no ortholog			no ortholog			UU144		unique hypothetical
no ortholog			no ortholog			UU145	ripX	integrase-recombinase protein
no ortholog			no ortholog			UU146		unique hypothetical
no ortholog			no ortholog			UU147		unique hypothetical
no ortholog			no ortholog			UU148		unique hypothetical
no ortholog			no ortholog			UU149		unique hypothetical
no ortholog			no ortholog			UU150		unique hypothetical
no ortholog			no ortholog			UU151		unique hypothetical
no ortholog			no ortholog			UU152		unique hypothetical
no ortholog			no ortholog			UU153		unique hypothetical
no ortholog			no ortholog			UU154		unique hypothetical
no ortholog			no ortholog			UU155		unique hypothetical
no ortholog			no ortholog			UU156		unique hypothetical
no ortholog			no ortholog			UU157		unique hypothetical
no ortholog			no ortholog			UU158		unique hypothetical
no ortholog			no ortholog			UU159		unique hypothetical
no ortholog			no ortholog			UU160		unique hypothetical membrane lipoprotein
no ortholog			no ortholog			UU161		unique hypothetical
no ortholog			no ortholog			UU162		unique hypothetical
no ortholog			no ortholog			UU163		unique hypothetical ATP/GTP-binding protein
no ortholog			no ortholog			UU164		unique hypothetical
no ortholog			no ortholog			UU165		unique hypothetical
no ortholog			no ortholog			UU165.2		unique hypothetical
no ortholog			no ortholog			UU166		unique hypothetical
no ortholog			no ortholog			UU167		unique hypothetical
no ortholog			no ortholog			UU168		unique hypothetical
no ortholog			no ortholog			UU169		unique hypothetical ATP/GTP-binding protein
no ortholog			no ortholog			UU170		unique hypothetical
no ortholog			no ortholog			UU171		unique hypothetical
no ortholog			no ortholog			UU172		MBA N-terminal paralog
no ortholog			no ortholog			UU179		unique hypothetical
no ortholog			no ortholog			UU183		unique hypothetical
no ortholog			no ortholog			UU189		MBA N-terminal paralog
no ortholog			no ortholog			UU190		conserved hypothetical
no ortholog			no ortholog			UU191		unique hypothetical
no ortholog			no ortholog			UU192		conserved hypothetical
no ortholog			no ortholog			UU202		unique hypothetical
no ortholog			no ortholog			UU203	copA	copper-transporting P-type ATPase
no ortholog			no ortholog			UU208		unique hypothetical
no ortholog			no ortholog			UU209		unique hypothetical
no ortholog			no ortholog			UU214		conserved hypothetical
no ortholog			no ortholog			UU218	amt-1	ammonium transporter
no ortholog			no ortholog			UU219	amt-2	ammonium transporter
no ortholog			no ortholog			UU220		unique hypothetical membrane lipoprotein
no ortholog			no ortholog			UU221	fthS	formate-tetrahydrofolate ligase
no ortholog			no ortholog			UU222	xerC	integrase-recombinase protein
no ortholog			no ortholog			UU223	xasA	amino acid antiporter
no ortholog			no ortholog			UU224		unique hypothetical membrane lipoprotein
no ortholog			no ortholog			UU225		unique hypothetical membrane lipoprotein
no ortholog			no ortholog			UU225.1		unique hypothetical membrane lipoprotein
no ortholog			no ortholog			UU226		conserved hypothetical membrane lipoprotein
no ortholog			no ortholog			UU259		unique hypothetical
no ortholog			no ortholog			UU260		unique hypothetical membrane lipoprotein
no ortholog			no ortholog			UU261		unique hypothetical
no ortholog			no ortholog			UU265		conserved hypothetical
no ortholog			no ortholog			UU270		unique hypothetical
no ortholog			no ortholog			UU271		unique hypothetical
no ortholog			no ortholog			UU273		unique hypothetical
no ortholog			no ortholog			UU274	hemN	oxygen-independent coproporphyrinogen III oxidase
no ortholog			no ortholog			UU275		unique hypothetical membrane lipoprotein
no ortholog			no ortholog			UU282	hupA	DNA-binding protein Hu-alpha (HU-2)
no ortholog			no ortholog			UU284	pyrG	CTP synthetase
no ortholog			no ortholog			UU287		unique hypothetical
no ortholog			no ortholog			UU288		unique hypothetical
no ortholog			no ortholog			UU290		unique hypothetical
no ortholog			no ortholog			UU291	bsaA	glutathione peroxidase
no ortholog			no ortholog			UU292		conserved hypothetical
no ortholog			no ortholog			UU293		unique hypothetical
no ortholog			no ortholog			UU294		unique hypothetical
no ortholog			no ortholog			UU296		unique hypothetical
no ortholog			no ortholog			UU299		unique hypothetical
no ortholog			no ortholog			UU302		unique hypothetical
no ortholog			no ortholog			UU303		unique hypothetical
no ortholog			no ortholog			UU307		conserved hypothetical ATP/GTP-binding protein
no ortholog			no ortholog			UU309		unique hypothetical
no ortholog			no ortholog			UU311	ard1	N-acetyltransferase complex, probable ribosomal protein-alanine-acetyltransferase subunit
no ortholog			no ortholog			UU316		unique hypothetical
no ortholog			no ortholog			UU317		conserved hypothetical
no ortholog			no ortholog			UU319		unique hypothetical
no ortholog			no ortholog			UU322		unique hypothetical membrane lipoprotein
no ortholog			no ortholog			UU326		unique hypothetical
no ortholog			no ortholog			UU328		unique hypothetical
no ortholog			no ortholog			UU329		unique hypothetical
no ortholog			no ortholog			UU331		unique hypothetical
no ortholog			no ortholog			UU334		unique hypothetical
no ortholog			no ortholog			UU335		unique hypothetical
no ortholog			no ortholog			UU336		unique hypothetical
no ortholog			no ortholog			UU338		unique hypothetical
no ortholog			no ortholog			UU340		conserved hypothetical
no ortholog			no ortholog			UU341		unique hypothetical
no ortholog			no ortholog			UU343		unique hypothetical
no ortholog			no ortholog			UU351		conserved hypothetical
no ortholog			no ortholog			UU352		conserved hypothetical
no ortholog			no ortholog			UU353		unique hypothetical membrane lipoprotein
no ortholog			no ortholog			UU356		unique hypothetical ATP/GTP-binding protein
no ortholog			no ortholog			UU357	fecD	citrate-dependent iron transport, membrane-bound protein
no ortholog			no ortholog			UU358	fatC-2	ferrichrome ABC transporter
no ortholog			no ortholog			UU359	ABCsbp-5	putative ABC substrate-binding protein - iron
no ortholog			no ortholog			UU360	ABCsbp-6	putative ABC substrate-binding protein - iron
no ortholog			no ortholog			UU361		unique hypothetical membrane lipoprotein
no ortholog			no ortholog			UU362	gapN	NADP-dependent glyceraldehyde-3-phosphate dehydrogenase
no ortholog			no ortholog			UU366		unique hypothetical
no ortholog			no ortholog			UU367		conserved hypothetical
no ortholog			no ortholog			UU372	tnp-1	integrase-recombinase protein
no ortholog			no ortholog			UU373		unique hypothetical
no ortholog			no ortholog			UU375	MBA	multiple banded antigen
no ortholog			no ortholog			UU376		unique hypothetical
no ortholog			no ortholog			UU378		unique hypothetical membrane lipoprotein
no ortholog			no ortholog			UU379		conserved hypothetical
no ortholog			no ortholog			UU379.1		unique hypothetical
no ortholog			no ortholog			UU380		conserved hypothetical
no ortholog			no ortholog			UU387		unique hypothetical
no ortholog			no ortholog			UU388		unique hypothetical
no ortholog			no ortholog			UU389		conserved hypothetical ATP/GTP-binding protein
no ortholog			no ortholog			UU390		unique hypothetical
no ortholog			no ortholog			UU394		unique hypothetical
no ortholog			no ortholog			UU395		unique hypothetical
no ortholog			no ortholog			UU396		unique hypothetical
no ortholog			no ortholog			UU398		unique hypothetical
no ortholog			no ortholog			UU399	hmuU-2	hemin permease
no ortholog			no ortholog			UU400	fatD-2	ferrichrome ABC transporter (permease)
no ortholog			no ortholog			UU401	ABCsbp-7	putative ABC substrate-binding protein - iron
no ortholog			no ortholog			UU403		conserved hypothetical
no ortholog			no ortholog			UU404	tnp-2	integrase-recombinase protein
no ortholog			no ortholog			UU405.1		conserved hypothetical
no ortholog			no ortholog			UU408		unique hypothetical
no ortholog			no ortholog			UU416		unique hypothetical
no ortholog			no ortholog			UU420		conserved hypothetical
no ortholog			no ortholog			UU422		unique hypothetical
no ortholog			no ortholog			UU423		conserved hypothetical
no ortholog			no ortholog			UU424		unique hypothetical
no ortholog			no ortholog			UU424.1		unique hypothetical
no ortholog			no ortholog			UU425		unique hypothetical
no ortholog			no ortholog			UU426		unique hypothetical
no ortholog			no ortholog			UU427		unique hypothetical
no ortholog			no ortholog			UU428	ureD	urease complex component
no ortholog			no ortholog			UU429	ureG	urease complex component
no ortholog			no ortholog			UU430	ureF	urease complex component
no ortholog			no ortholog			UU431	ureE	urease complex component
no ortholog			no ortholog			UU432	ureC	urease complex component
no ortholog			no ortholog			UU433	ureB	urease complex component
no ortholog			no ortholog			UU434	ureA	urease complex component
no ortholog			no ortholog			UU435	fhuC	ferrichrome transport ATP-binding protein
no ortholog			no ortholog			UU438	ruvB-1	holliday junction DNA helicase (fragment)
no ortholog			no ortholog			UU439		unique hypothetical
no ortholog			no ortholog			UU440		unique hypothetical membrane lipoprotein
no ortholog			no ortholog			UU441		unique hypothetical
no ortholog			no ortholog			UU442		unique hypothetical
no ortholog			no ortholog			UU443		unique hypothetical membrane lipoprotein
no ortholog			no ortholog			UU444		unique hypothetical
no ortholog			no ortholog			UU445		unique hypothetical
no ortholog			no ortholog			UU446	hsdS-4	type I restriction enzyme S protein (fragment)
no ortholog			no ortholog			UU447	hsdS-5	type I restriction enzyme S protein (fragment)
no ortholog			no ortholog			UU451		unique hypothetical
no ortholog			no ortholog			UU455		unique hypothetical
no ortholog			no ortholog			UU459		unique hypothetical
no ortholog			no ortholog			UU462		unique hypothetical
no ortholog			no ortholog			UU468		conserved hypothetical ATP/GTP-binding protein
no ortholog			no ortholog			UU470	pfs	purine nucleoside phosphorylase
no ortholog			no ortholog			UU471		unique hypothetical
no ortholog			no ortholog			UU472		unique hypothetical
no ortholog			no ortholog			UU473		unique hypothetical
no ortholog			no ortholog			UU474		unique hypothetical
no ortholog			no ortholog			UU475		unique hypothetical
no ortholog			no ortholog			UU479		unique hypothetical
no ortholog			no ortholog			UU480		conserved hypothetical ATP/GTP-binding protein
no ortholog			no ortholog			UU481		unique hypothetical
no ortholog			no ortholog			UU482		unique hypothetical
no ortholog			no ortholog			UU483		MBA N-terminal paralog
no ortholog			no ortholog			UU485		unique hypothetical membrane lipoprotein
no ortholog			no ortholog			UU486	mnuA-2	membrane nuclease A - hypothetical
no ortholog			no ortholog			UU487		MBA N-terminal paralog
no ortholog			no ortholog			UU489		unique hypothetical membrane lipoprotein
no ortholog			no ortholog			UU495		unique hypothetical membrane lipoprotein
no ortholog			no ortholog			UU496		unique hypothetical
no ortholog			no ortholog			UU497		unique hypothetical
no ortholog			no ortholog			UU499		unique hypothetical
no ortholog			no ortholog			UU502		unique hypothetical membrane lipoprotein
no ortholog			no ortholog			UU503	epsG	glycosyltransferase
no ortholog			no ortholog			UU504		unique hypothetical
no ortholog			no ortholog			UU505		unique hypothetical
no ortholog			no ortholog			UU508	ftsK	cell division protein
no ortholog			no ortholog			UU510.1		unique hypothetical
no ortholog			no ortholog			UU515	ABC-3	hypothetical ferrichrome ABC transporter
no ortholog			no ortholog			UU516	fatC-3	ferric anguibactin transport system permerase protein
no ortholog			no ortholog			UU517	ABCsbp-8	putative ABC substrate-binding protein - iron
no ortholog			no ortholog			UU518		conserved hypothetical
no ortholog			no ortholog			UU519		unique hypothetical
no ortholog			no ortholog			UU520		unique hypothetical
no ortholog			no ortholog			UU521	pepF-2	oligoendopeptidase F - zinc metalloprotease
no ortholog			no ortholog			UU526		MBA N-terminal paralog
no ortholog			no ortholog			UU527		conserved hypothetical
no ortholog			no ortholog			UU528	dcm	cytosine-specific methyltransferase
no ortholog			no ortholog			UU529	codV	integrase-recombinase protein
no ortholog			no ortholog			UU535		conserved hypothetical
no ortholog			no ortholog			UU542		unique hypothetical
no ortholog			no ortholog			UU543		conserved hypothetical
no ortholog			no ortholog			UU546		unique hypothetical
no ortholog			no ortholog			UU547		conserved hypothetical
no ortholog			no ortholog			UU549		unique hypothetical membrane lipoprotein
no ortholog			no ortholog			UU555		conserved hypothetical
no ortholog			no ortholog			UU556		unique hypothetical
no ortholog			no ortholog			UU557		unique hypothetical membrane lipoprotein
no ortholog			no ortholog			UU558		unique hypothetical
no ortholog			no ortholog			UU563		unique hypothetical
no ortholog			no ortholog			UU564		unique hypothetical membrane lipoprotein
no ortholog			no ortholog			UU564.1		unique hypothetical
no ortholog			no ortholog			UU571		conserved hypothetical ATP/GTP-binding protein
no ortholog			no ortholog			UU572		unique hypothetical
no ortholog			no ortholog			UU573	kch	potassium channel protein
no ortholog			no ortholog			UU574		conserved hypothetical
no ortholog			no ortholog			UU575		conserved hypothetical
no ortholog			no ortholog			UU578		unique hypothetical membrane lipoprotein
no ortholog			no ortholog			UU579		conserved hypothetical membrane lipoprotein
no ortholog			no ortholog			UU580		unique hypothetical
no ortholog			no ortholog			UU583	dinF-1	DNA damage inducible protein - MATE transporter family
no ortholog			no ortholog			UU584	dinF-2	DNA damage inducible protein - MATE transporter family
no ortholog			no ortholog			UU588	cls	cardiolipin synthase
no ortholog			no ortholog			UU593		unique hypothetical
no ortholog			no ortholog			UU600		conserved hypothetical
