# Supplementary material for: Life on Arginine for Mycoplasma hominis: Clues from Its Minimal Genome and Comparison with Other Human Urogenital Mycoplasmas
Source: PLoS Genet. 2009 Oct 9;5(10):e1000677. doi: 10.1371/journal.pgen.1000677 (PMC2751442; doi:10.1371/journal.pgen.1000677)
Supplement: Table S2 — The 247 genes shared by M. hominis, M. genitalium and U. parvum:transposon insertions in orthologs from M. pulmonis, M. arthritidis, and M. genitalium and orthologs in other human and animal mycoplasma sequenced genomes. The columns are as follows: (A) Gene name, (B) Product, (C) Locus in M. hominis PG21 (mnemonic), (D) Locus in M. genitalium G37 [3] (mnemonic), (E) Locus in U. parvum serovar 3 [11] (mnemonic), (F) Transposon insertion in ortholog from M. pulmonis according to [19], (G) Transposon insertion in ortholog from M. arthritidis according to [13], (H) Transposon insertion in ortholog from M. genitalium according to [6], (I–U) Predicted orthologs in other human and animal mycoplasma sequenced genomes, M. capricolum subsp. capricolum, M. mycoides subsp. mycoides SC, M. gallisepticum, M. genitalium, M. pneumoniae, M. penetrans, U. parvum, M. agalactiae, M. arthritidis, M. hyopneumoniae 232, M. mobile, M. pulmonis, M. synoviae, respectively. (V) Presence in all species. (0.16 MB XLS) [file pgen.1000677.s006.xls]

## Sheet: table pour article
Table S2. The 247 genes shared by M. hominis, M. genitalium and U. parvum: transposon insertions in orthologs from M. pulmonis, M. arthritidis and M. genitalium
and orthologs in other human and animal mycoplasma sequenced genomes.
Name	Product	Locus MHO	Locus MG	Locus UU	Transposon insertion in orthologs from:			Predicted orthologs in:
					M. pulmonis (a)	M. arthritidis (b)	M. genitalium (c)	M. capricolum subsp. capricolum	M. mycoides subsp. mycoides SC	M. gallisepticum	M. genitalium	M. pneumoniae	M. penetrans	U. parvum	M. agalactiae	M. arthritidis	M. hyopneumoniae 232	M. mobile	M. pulmonis	M. synoviae	Presence in all species
rnpA	Ribonuclease P protein component	MHO_0020	MG465	UU603	no	no	no	MCAP0869	MSC_1067	MGA_0630	MG465	MPN681	MYPE10410	UU603	MAG0580	MARTH_orf882	not annotated	MMOB6310	MYPU_1530	MS53_0600	yes
rpmH	50S ribosomal protein L34	MHO_0030	MG466	UU604	no	no	no	MCAP0870	MSC_1068	MGA_1323d	MG466	MPN682	MYPE10420	UU604	MAG7500	MARTH_orf883	mhp699	MMOB6320	MYPU_1540	MS53_0601	yes
dnaA	Chromosomal replication initiator protein	MHO_0040	MG469	UU001	no	no	no	MCAP0001	MSC_0001	MGA_0622	MG469	MPN686	MYPE10	UU001	MAG0010	MARTH_orf001	mhp001	MMOB0010	MYPU_0010	MS53_0001	yes
dnaN	DNA polymerase III beta chain	MHO_0050	MG001	UU079	no	no	no	MCAP0002	MSC_0002	MGA_0618	MG001	MPN001	MYPE20	UU079	MAG0020	MARTH_orf003	mhp002	MMOB0020	MYPU_0020	MS53_0002	yes
rpmB	50S ribosomal protein L28	MHO_0070	MG426	UU209.1	yes	no	no	MCAP0488	MSC_0483	MGA_0253	MG426	MPN624	MYPE4030	UU209.1	MAG0970	MARTH_orf005	mhp259	MMOB4150	MYPU_6960	MS53_0066	yes
ksgA	Dimethyladenosine transferase	MHO_0080	MG463	UU601	no	yes	yes	MCAP0004	MSC_0004	MGA_0633	MG463	MPN679	MYPE10390	UU601	MAG0510	MARTH_orf007	mhp673	MMOB5640	MYPU_0150	MS53_0364	yes
	Conserved hypothetical protein, putative TatDdeoxyribonuclease	MHO_0090	MG009	UU017	yes	yes	yes	MCAP0768	MSC_0947	MGA_0603	MG009	MPN009	MYPE8110	UU017	MAG0520	MARTH_orf006	mhp674	MMOB5630	MYPU_0140	MS53_0363	yes
clpB	Chaperone ClpB	MHO_0180	MG355	UU391	no ortholog	yes	yes	MCAP0366	MSC_0613	MGA_0178	MG355	MPN531	MYPE3790	UU391	MAG6240	MARTH_orf037	mhp278	MMOB3650	no ortholog	no ortholog	no
atpB	ATP synthase A chain	MHO_0200	MG405	UU137	no	no	no	MCAP0078	MSC_0891	MGA_1164	MG405	MPN604	MYPE560	UU137	MAG3500	MARTH_orf041	mhp049	MMOB2150	MYPU_2720	MS53_0411	yes
atpE	ATP synthase C chain	MHO_0210	MG404	UU136	no	no	no	MCAP0079	MSC_0890	MGA_1167	MG404	MPN603	MYPE570	UU136	MAG3510	MARTH_orf042	mhp050	MMOB2140	MYPU_2710	MS53_0410	yes
atpF	ATP synthase B chain	MHO_0220	MG403	UU135	no	no	no	MCAP0080	MSC_0889	MGA_1168	MG403	MPN602	MYPE580	UU135	MAG3520	MARTH_orf043	mhp051	MMOB2130	MYPU_2700	MS53_0409	yes
atpA	ATP synthase alpha chain	MHO_0240	MG401	UU132	yes	yes	no	MCAP0082	MSC_0887	MGA_1172	MG401	MPN600	MYPE600	UU132	MAG3540	MARTH_orf046	mhp053	MMOB2110	MYPU_2680	MS53_0407	yes
atpG	ATP synthase gamma chain	MHO_0250	MG400	UU130	no	no	no	MCAP0083	MSC_0886	MGA_1174	MG400	MPN599	MYPE610	UU130	MAG3550	MARTH_orf047	mhp054	MMOB2090	MYPU_2670	MS53_0406	yes
atpD	ATP synthase beta chain	MHO_0260	MG399	UU129	yes	yes	no	MCAP0084	MSC_0885	MGA_1177	MG399	MPN598	MYPE620	UU129	MAG3560	MARTH_orf048	mhp055	MMOB2080	MYPU_2660	MS53_0405	yes
atpC	ATP synthase epsilon chain	MHO_0270	MG398	UU128	no	no	yes	MCAP0085	MSC_0884	MGA_1179	MG398	MPN597	MYPE630	UU128	MAG3570	MARTH_orf049	not annotated	MMOB2070	MYPU_2650	MS53_0404	yes
acpS	Holo-[acyl-carrier-protein] synthase	MHO_0380	MG211.1	UU393	no	no	no	MCAP0400	MSC_0578	MGA_0041	MG211.1	MPN298	MYPE350	UU396	MAG7230	MARTH_orf008	no ortholog	MMOB4790	MYPU_1130	MS53_0098	no
plsC	1-acyl-SN-glycerol-3-phosphate acyltransferase	MHO_0390	MG212	UU344	no	no	no	MCAP0402	MSC_0577	MGA_0039	MG212	MPN299	MYPE370	UU344	MAG7220	MARTH_orf009	mhp652	MMOB4780	MYPU_1140	MS53_0097	yes
scpA	Segregation and condensation protein A	MHO_0400	MG213	UU345	no	no	yes	MCAP0602	MSC_0385	MGA_0037	MG213	MPN300	MYPE380	UU345	MAG7210	MARTH_orf010	mhp653	MMOB4770	MYPU_1150	MS53_0096	yes
scpB	Segregation and condensation protein B	MHO_0410	MG214	UU346	no	no	yes	MCAP0601	MSC_0386	MGA_0035	MG214	MPN301	MYPE390	UU346	MAG7200	MARTH_orf011	mhp654	MMOB4760	MYPU_1160	MS53_0095	yes
gatA	Glutamyl-tRNA(Gln)amidotransferase subunit A	MHO_0440	MG099	UU545	no	no	no	MCAP0710	MSC_0762	MGA_0413	MG099	MPN237	MYPE2100	UU545	MAG7170	MARTH_orf014	mhp029	MMOB3770	MYPU_2000	MS53_0092	yes
gatB	Aspartyl/glutamyl-tRNA(Asn/Gln)amidotransferase subunit B	MHO_0450	MG100	UU544	no	no	no	MCAP0709	MSC_0761	MGA_0412	MG100	MPN238	MYPE2110	UU544	MAG7160	MARTH_orf015	mhp030	MMOB3760	MYPU_2010	MS53_0091	yes
valS	Valyl-tRNA synthetase	MHO_0480	MG334	UU267	no	no	no	MCAP0258	MSC_0303	MGA_0338	MG334	MPN480	MYPE420	UU267	MAG1370	MARTH_orf019	mhp694	MMOB1580	MYPU_2570	MS53_0298	yes
pgk	Phosphoglycerate kinase	MHO_0490	MG300	UU279	no	no	no	MCAP0631	MSC_0678	MGA_1187	MG300	MPN429	MYPE8160	UU279	MAG5860	MARTH_orf530	mhp488	MMOB4530	MYPU_2460	MS53_0114	yes
tuf	Elongation factor Tu (EF-Tu)	MHO_0520	MG451	UU522	no	no	no	MCAP0154	MSC_0160	MGA_1033	MG451	MPN665	MYPE320	UU522	MAG3200	MARTH_orf525	mhp540	MMOB2240	MYPU_4050	MS53_0667	yes
tdk	Thymidine kinase	MHO_0550	MG034	UU594	yes	no	no	MCAP0143	MSC_0149	MGA_0502	MG034	MPN044	MYPE10320	UU594	MAG7010	MARTH_orf165	mhp627	MMOB6150	MYPU_1450	MS53_0521	yes
	GTP-binding protein	MHO_0560	MG024	UU595	no	yes	yes	MCAP0805	MSC_0914	MGA_0500	MG024	MPN026	MYPE10330	UU595	MAG3820	MARTH_orf169	mhp304	MMOB6020	MYPU_1650	MS53_0663	yes
argS	Arginyl-tRNA synthetase	MHO_0600	MG378	UU278	no	no	no	MCAP0376	MSC_0599	MGA_0636	MG378	MPN556	MYPE6120	UU278	MAG4880	MARTH_orf134	mhp012	MMOB1240	MYPU_2430	MS53_0356	yes
cysS	Cysteinyl-tRNA synthetase	MHO_0610	MG253	UU123	no	no	no	MCAP0110	MSC_0959	MGA_0533	MG253	MPN356	MYPE220	UU123	MAG0400	MARTH_orf132	mhp661	MMOB1480	MYPU_1770	MS53_0357	yes
	tRNA/rRNA methyltransferase	MHO_0620	MG252	UU124	yes	yes	yes	MCAP0111	MSC_0960	MGA_0532	MG252	MPN355	MYPE230	UU124	MAG0410	MARTH_orf131	mhp660	MMOB1470	MYPU_1780	MS53_0358	yes
fba	Fructose-bisphosphate aldolase	MHO_0670	MG023	UU596	yes	no ortholog	no	MCAP0136	MSC_0139	MGA_0498	MG023	MPN025	MYPE10340	UU596	MAG0780	no ortholog	mhp014	MMOB1260	MYPU_1100	MS53_0354	no
rpsD	30S ribosomal protein S4	MHO_0800	MG311	UU498	no	no	no	MCAP0237	MSC_0278	MGA_0264	MG311	MPN446	MYPE7550	UU498	MAG5610	MARTH_orf682	mhp593	MMOB0690	MYPU_7160	MS53_0478	yes
uvrC	UvrABC system protein C (UvrC protein,Excinuclease ABC subunit C)	MHO_0850	MG206	UU381	yes	no	no	MCAP0252	MSC_0297	MGA_1269	MG206	MPN125	MYPE1260	UU381	MAG5020	MARTH_orf676	mhp070	MMOB5450	MYPU_1560	MS53_0271	yes
rplk	50S ribosomal protein L11	MHO_0870	MG081	UU541	no	no	no	MCAP0065	MSC_0994	MGA_0503	MG081	MPN219	MYPE250	UU541	MAG0800	MARTH_orf144	mhp459	MMOB1400	MYPU_0090	MS53_0624	yes
rplA	50S ribosomal protein L1	MHO_0880	MG082	UU540	no	no	no	MCAP0066	MSC_0995	MGA_0504	MG082	MPN220	MYPE260	UU540	MAG0810	MARTH_orf143	mhp458	MMOB1390	MYPU_0100	MS53_0623	yes
eno	Enolase (2-phosphoglycerate dehydratase,2-phospho-D-glycerate hydro-lyase)	MHO_0890	MG407	UU184	no	no	no	MCAP0213	MSC_0253	MGA_0209	MG407	MPN606	MYPE3750	UU184	MAG3190	MARTH_orf859	mhp129	MMOB1800	MYPU_5180	MS53_0009	yes
tig	Trigger factor (TF)	MHO_0910	MG238	UU347	yes	no	yes	MCAP0517	MSC_0453	MGA_1297	MG238	MPN331	MYPE6920	UU347	MAG1540	MARTH_orf857	mhp233	MMOB0850	MYPU_2090	MS53_0603	yes
secA	Preprotein translocase SecA subunit	MHO_0920	MG072	UU119	no	no	no	MCAP0045	MSC_0089	MGA_0670	MG072	MPN210	MYPE5470	UU119	MAG2730	MARTH_orf154	mhp295	MMOB0860	MYPU_1040	MS53_0128	yes
	Hypothetical protein	MHO_0960	MG134	UU088	no	no	yes	no ortholog	no ortholog	MGA_0400	MG134	MPN275	MYPE8070	UU088	no ortholog	MARTH_orf159	mhp122	MMOB0740	MYPU_0500	MS53_0054	no
tmk	Thymidylate kinase (dTMP kinase)	MHO_0980	MG006	UU020	no	no	no	MCAP0010	MSC_0046	MGA_0606	MG006	MPN006	MYPE8140	UU020	MAG6850	MARTH_orf161	mhp120	MMOB0760	MYPU_0520	MS53_0052	yes
dnaH	DNA polymerase III subunit	MHO_0990	MG007	UU019	no	no	no	MCAP0011	MSC_0045	MGA_0605	MG007	MPN007	MYPE8130	UU019	MAG6840	MARTH_orf162	mhp119	MMOB5260	MYPU_0530	MS53_0051	yes
	Conserved hypothetical protein, putativetetrapyrrole methyltransferase	MHO_1000	MG056	UU195	no	yes	yes	MCAP0410	MSC_0564	MGA_0249	MG056	MPN071	MYPE1400	UU195	MAG6830	MARTH_orf163	mhp118	MMOB5250	MYPU_0540	MS53_0050	yes
rpsT	30S ribosomal protein S20	MHO_1010	MG363.1	UU310	no	no	no	MCAP0818	MSC_0086	MGA_0844	MG363.1	MPN541	MYPE480	UU310	MAG1950	MARTH_orf244	mhp135	MMOB5200	MYPU_6560	MS53_0071	yes
thrS	Threonyl-tRNA synthetase (Threonine-tRNAligase, ThrRS)	MHO_1050	MG375	UU534	no	no	no	MCAP0222	MSC_0262	MGA_0925	MG375	MPN553	MYPE2740	UU534	MAG3440	MARTH_orf704	mhp608	MMOB5680	MYPU_7460	MS53_0170	yes
trpS	Tryptophanyl-tRNA synthetase	MHO_1060	MG126	UU175	no	no	no	MCAP0342	MSC_0358	MGA_0293	MG126	MPN265	MYPE4580	UU175	MAG3430	MARTH_orf703	mhp609	MMOB5010	MYPU_7450	MS53_0169	yes
	Conserved hypothetical protein, putativeglucose/sucrose specific PTS system IIB component	MHO_1070	MG129	UU178	no ortholog	no	no	no ortholog	no ortholog	MGA_0289	MG129	MPN268	MYPE4610	UU178	MAG3320	MARTH_orf702	mhp610	MMOB5000	no ortholog	MS53_0434	no
def	Peptide deformylase (Polypeptide deformylase)	MHO_1100	MG106	UU465	no	yes	no	MCAP0206	MSC_0220	MGA_0463	MG106	MPN245	MYPE5650	UU465	MAG1800	MARTH_orf699	no ortholog	MMOB6170	MYPU_6890	MS53_0019	no
hlyC	Hemolysin C	MHO_1110	MG146	UU072	no	yes	no	no ortholog	no ortholog	MGA_0173	MG146	MPN159	no ortholog	UU072	MAG2390	MARTH_orf698	mhp663	no ortholog	MYPU_5140	MS53_0424	no
rpsF	30S ribosomal protein S6	MHO_1120	MG090	UU554	no	no	no	not annotated	not annotated	MGA_0423	MG090	MPN228	MYPE1140	UU554	MAG2760	MARTH_orf696	mhp307	MMOB2270	MYPU_6110	MS53_0532	yes
ssb	Single-strand binding protein(Helix-destabilizing protein)	MHO_1130	MG091	UU553	no	no	no	MCAP0025	MSC_0026	MGA_0422	MG091	MPN229	MYPE1150	UU553	MAG3670	MARTH_orf695	mhp306	MMOB2260	MYPU_6100	MS53_0533	yes
rpsR	30S ribosomal protein S18	MHO_1140	MG092	UU552	no	yes	no	MCAP0026	MSC_0025	MGA_0421	MG092	MPN230	MYPE1160	UU552	MAG2780	MARTH_orf694	mhp305	MMOB2250	MYPU_6090	MS53_0534	yes
pheS	Phenylalanyl-tRNA synthetase alpha subunit(PheS)	MHO_1170	MG194	UU458	no	no	no	MCAP0383	MSC_0596	MGA_1278	MG194	MPN105	MYPE9270	UU458	MAG0670	MARTH_orf176	mhp106	MMOB3170	MYPU_3480	MS53_0308	yes
pheT	Phenylalanyl-tRNA synthetase beta chain (PheT)	MHO_1180	MG195	UU457	no	no	no	MCAP0384	MSC_0595	MGA_1281	MG195	MPN106	MYPE9260	UU457	MAG0690	MARTH_orf177	mhp105	MMOB5160	MYPU_3470	MS53_0306	yes
recA	RecA protein (Recombinase A)	MHO_1190	MG339	UU084	yes	yes	yes	MCAP0551	MSC_0421	MGA_0143	MG339	MPN490	MYPE6390	UU084	MAG5500	MARTH_orf179	mhp041	MMOB5150	MYPU_2520	MS53_0561	yes
	Conserved hypothetical protein, putativemetallophosphoesterase	MHO_1200	MG246	UU500	no	no	no	MCAP0479	MSC_0491	MGA_1309	MG246	MPN349	MYPE8900	UU500	MAG5510	MARTH_orf180	mhp449	MMOB5140	MYPU_6710	MS53_0560	yes
nifS	Nitrogen fixation protein NifS(aminotransferase protein S)	MHO_1230	MG336	UU454	yes	no	no	MCAP0469	MSC_0501	MGA_1128	MG336	MPN487	MYPE7430	UU454	MAG0720	MARTH_orf184	mhp217	MMOB0790	MYPU_1730	MS53_0322	yes
mucB	DNA-damage repair protein MucB	MHO_1250	MG360	UU437	no	yes	yes	MCAP0423	MSC_0549	MGA_0344	MG360	MPN537	MYPE1490	UU437	MAG0740	MARTH_orf186	mhp047	MMOB2750	MYPU_1880	MS53_0320	yes
infC	Translation initiation factor if-3	MHO_1270	MG196	UU227	no	no	no	MCAP0205	MSC_0221	MGA_1272	MG196	MPN115	MYPE9160	UU227	MAG4750	MARTH_orf192	mhp256	MMOB6290	MYPU_2590	MS53_0606	yes
rpml	50S ribosomal protein L35	MHO_1280	MG197	UU228	no	no	no	MCAP0204	MSC_0222	MGA_1273	MG197	MPN116	not annotated	UU228	MAG4760	MARTH_orf193	mhp257	MMOB6280	MYPU_2600	MS53_0607	yes
rplT	50S ribosomal protein L20	MHO_1290	MG198	UU229	no	no	no	MCAP0203	MSC_0223	MGA_1274	MG198	MPN117	MYPE9150	UU229	MAG4770	MARTH_orf194	mhp258	MMOB6270	MYPU_2610	MS53_0608	yes
trmU	tRNA(5-methylaminomethyl-2-thiouridylate)-methyltransferase	MHO_1300	MG295	UU402	no	no	no	MCAP0523	MSC_0447	MGA_0832	MG295	MPN422	MYPE8250	UU402	MAG4170	MARTH_orf201	mhp433	MMOB4400	MYPU_5580	MS53_0375	yes
alaS	Alanyl-tRNA synthetase (Alanine-tRNA ligase,AlaRS)	MHO_1310	MG292	UU369	no	no	no	MCAP0159	MSC_0178	MGA_0834	MG292	MPN418	MYPE8540	UU369	MAG4160	MARTH_orf202	mhp180	MMOB4390	MYPU_5570	MS53_0376	yes
	Putative Holliday junction resolvase	MHO_1320	MG291.1	UU370	no	no	no	MCAP0215	MSC_0255	MGA_0836	MG291.1	MPN419	MYPE8530	UU370	MAG4150	MARTH_orf203	mhp179	MMOB4380	MYPU_5560	MS53_0377	yes
greA	Transcription elongation factor greA(Transcript cleavage factor greA)	MHO_1350	MG282	UU304	no	no	no	MCAP0251	MSC_0296	MGA_0958	MG282	MPN401	MYPE3670	UU304	MAG3850	MARTH_orf206	mhp690	MMOB4350	MYPU_5530	MS53_0379	yes
metG (metS)	Methionyl-tRNA synthetase (Methionine-tRNAligase, MetRS)	MHO_1370	MG021	UU197	no	no	no	MCAP0035	MSC_0012	MGA_0893	MG021	MPN023	MYPE9380	UU197	MAG2060	MARTH_orf217	mhp410	MMOB3150	MYPU_4900	MS53_0303	yes
obg	GTP-binding protein Obg	MHO_1380	MG384	UU461	no	no	no	MCAP0532	MSC_0439	MGA_0110	MG384	MPN563	MYPE1930	UU461	MAG5090	MARTH_orf270	mhp043	MMOB4220	MYPU_3530	MS53_0168	yes
rluD	Ribosomal large subunit pseudouridine synthaseD (RNA pseudouridylate synthase, RNA-uridine isomerase )	MHO_1410	MG209	UU313	yes	yes	no	MCAP0395	MSC_0583	MGA_0996	MG209	MPN292	MYPE1310	UU313	MAG6750	MARTH_orf515	mhp457	MMOB3260	MYPU_2980	MS53_0595	yes
rpsL	30S ribosomal protein S12	MHO_1450	MG087	UU525	no	no	no	MCAP0151	MSC_0157	MGA_0262	MG087	MPN225	MYPE290	UU525	MAG5940	MARTH_orf315	mhp085	MMOB3690	MYPU_4300	MS53_0049	yes
rpsG	30S ribosomal protein S7	MHO_1460	MG088	UU524	no	no	no	MCAP0152	MSC_0158	MGA_0261	MG088	MPN226	MYPE300	UU524	MAG5930	MARTH_orf313	mhp084	MMOB3680	MYPU_4290	MS53_0048	yes
fusA	Elongation factor G (EF-G)	MHO_1470	MG089	UU523	no	no	no	MCAP0153	MSC_0159	MGA_0260	MG089	MPN227	MYPE310	UU523	MAG5920	MARTH_orf312	mhp083	MMOB3670	MYPU_4280	MS53_0047	yes
oppB	Oligopeptide transport system permease protein	MHO_1520	MG077	UU562	no	yes	no	MCAP0117	MSC_0180	MGA_0235	MG077	MPN215	MYPE5550	UU562	MAG1010	MARTH_orf402	mhp501	MMOB4510	MYPU_2830	MS53_0348	yes
oppC	Oligopeptide transport system permease protein	MHO_1530	MG078	UU561	no	no	no	MCAP0118	MSC_0966	MGA_0221	MG078	MPN216	MYPE8770	UU561	MAG1020	MARTH_orf401	mhp500	MMOB4500	MYPU_2840	MS53_0347	yes
oppD	Oligopeptide transport ATP-binding proteinhomolog	MHO_1540	MG079	UU560	no	no	no	MCAP0119	MSC_0967	MGA_0220	MG079	MPN217	MYPE5530	UU560	MAG1030	MARTH_orf400	mhp499	MMOB4490	MYPU_2850	MS53_0346	yes
oppF	Oligopeptide transport ATP-binding proteinhomolog	MHO_1550	MG080	UU559	yes	yes	no	MCAP0164	MSC_0183	MGA_0218	MG080	MPN218	MYPE5520	UU559	MAG1040	MARTH_orf399	mhp498	MMOB4480	MYPU_2860	MS53_0345	yes
prfA	Peptide chain release factor 1	MHO_1600	MG258	UU003	no	no	no	MCAP0144	MSC_0150	MGA_0863	MG258	MPN361	MYPE650	UU003	MAG7350	MARTH_orf295	mhp243	MMOB1900	MYPU_1050	MS53_0183	yes
dnaJ	Chaperone protein dnaJ	MHO_1620	MG019	UU407	no	no	no	MCAP0370	MSC_0609	MGA_0877	MG019	MPN021	MYPE8970	UU407	MAG7280	MARTH_orf297	mhp073	MMOB4850	MYPU_7330	MS53_0593	yes
topA	DNA topoisomerase I	MHO_1630	MG122	UU590	no	no	no	MCAP0792	MSC_0931	MGA_0454	MG122	MPN261	MYPE4140	UU590	MAG2750	MARTH_orf298	mhp097	MMOB0820	MYPU_4710	MS53_0531	yes
cmk	Cytidylate kinase	MHO_1670	MG330	UU342	no	no	no	MCAP0578	MSC_0407	MGA_0900	MG330	MPN476	MYPE2280	UU342	MAG7250	MARTH_orf302	mhp074	MMOB4840	MYPU_0890	MS53_0143	yes
engA	GTP-binding protein engA	MHO_1680	MG329	UU383	no	no	no	MCAP0577	MSC_0408	MGA_0898	MG329	MPN475	MYPE2290	UU383	MAG7240	MARTH_orf303	mhp075	MMOB4830	MYPU_0880	MS53_0142	yes
recU	Recombination protein U homolog	MHO_1700	MG352	UU297	yes	yes	yes	MCAP0573	MSC_0416	MGA_0868	MG352	MPN528a	MYPE2460	UU297	MAG5490	MARTH_orf307	mhp057	MMOB4800	MYPU_0860	MS53_0487	yes
	Conserved hypothetical protein	MHO_1710	MG366	UU173	no ortholog	no	no	MCAP0521	MSC_0449	MGA_0847	MG366	MPN544	MYPE2920	UU173	MAG7140	MARTH_orf308	mhp423	MMOB3070	MYPU_4760	MS53_0415	yes
	Conserved hypothetical protein	MHO_1720	MG373	UU419	no	no	no	no ortholog	no ortholog	MGA_0195	MG373	MPN551	MYPE3040	UU419	MAG6220	MARTH_orf309	mhp235	MMOB3080	MYPU_4770	MS53_0395	no
tktA	Transketolase	MHO_1770	MG066	UU586	no	yes	yes	MCAP0610	MSC_0372	MGA_0666	MG066	MPN082	MYPE4510	UU586	MAG1930	MARTH_orf277	mhp431	MMOB5530	MYPU_5110	MS53_0181	yes
efp	Elongation factor P (EF-P)	MHO_1790	MG026	UU298	no	no	no	MCAP0519	MSC_0451	MGA_0216	MG026	MPN029	MYPE1580	UU298	MAG3080	MARTH_orf281	mhp430	MMOB5510	MYPU_5130	MS53_0431	yes
nadE	NH(3)-dependent NAD(+) synthetase	MHO_1800	MG383	UU460	no	no	no	MCAP0531	MSC_0440	no ortholog	MG383	MPN562	MYPE1940	UU460	MAG6600	MARTH_orf282	mhp471	MMOB1920	MYPU_6230	no ortholog	no
ppa	Inorganic pyrophosphatase	MHO_1830	MG351	UU315	no	yes	no	MCAP0581	MSC_0404	MGA_1121	MG351	MPN528	MYPE4400	UU315	MAG1940	MARTH_orf269	mhp622	MMOB5210	MYPU_4700	MS53_0148	yes
ruvA	Holliday junction DNA helicase ruvA	MHO_1840	MG358	UU449	yes	yes	yes	MCAP0429	MSC_0542	MGA_0407	MG358	MPN535	MYPE2790	UU449	MAG2230	MARTH_orf388	mhp421	MMOB2700	MYPU_6570	MS53_0164	yes
ruvB	Holliday junction DNA helicase ruvB	MHO_1850	MG359	UU448	yes	yes	yes	MCAP0428	MSC_0543	MGA_0404	MG359	MPN536	MYPE2780	UU448	MAG2240	MARTH_orf389	mhp422	MMOB2710	MYPU_6580	MS53_0165	yes
hisS	Histidyl-tRNA synthetase	MHO_1870	MG035	UU285	no	no	no	MCAP0324	MSC_0334	MGA_0947	MG035	MPN045	MYPE2860	UU285	MAG4500	MARTH_orf392	mhp138	MMOB2730	MYPU_3330	MS53_0437	yes
aspS	Aspartyl-tRNA synthetase (Aspartate-tRNAligase)	MHO_1880	MG036	UU286	no	no	no	MCAP0323	MSC_0333	MGA_0948	MG036	MPN046	MYPE2870	UU286	MAG4490	MARTH_orf393	mhp137	MMOB2740	MYPU_3320	MS53_0436	yes
vacB	Vacb-like ribonuclease II	MHO_1900	MG104	UU057	yes	no	no	MCAP0097	MSC_0856	MGA_0121	MG104	MPN243	MYPE3310	UU057	MAG2080	MARTH_orf396	mhp038	MMOB2650	MYPU_3510	MS53_0301	yes
smpB	SsrA-binding protein	MHO_1910	MG059	UU058	no	no	no	MCAP0096	MSC_0857	MGA_0102	MG059	MPN074	MYPE3530	UU058	MAG7390	MARTH_orf151	mhp110	MMOB2640	MYPU_3520	MS53_0480	yes
folD	Methylenetetrahydrofolate dehydrogenase	MHO_1920	MG013	UU337	no	no	no	MCAP0706	MSC_0758	MGA_0596	MG013	MPN017	MYPE6880	UU337	MAG1380	MARTH_orf383	no ortholog	MMOB1600	MYPU_2580	MS53_0297	no
dgk	Deoxyguanosine kinase	MHO_1930	MG268	UU086	yes	yes	yes	MCAP0599	MSC_0388	MGA_0174	MG268	MPN386	no ortholog	UU086	MAG0170	MARTH_orf378	no ortholog	no ortholog	MYPU_5520	MS53_0380	no
hpt	Hypoxanthine-guanine phosphoribosyltransferase(HGPRT)	MHO_1940	MG458	UU104	no	yes	no	MCAP0216	MSC_0256	MGA_0658	MG458	MPN672	MYPE10260	UU104	MAG3840	MARTH_orf377	mhp117	MMOB4340	MYPU_5510	MS53_0381	yes
cbiO1	Cobalt import ATP-binding protein cbiO 1	MHO_1970	MG179	UU539	no	no	no	MCAP0668	MSC_0718	MGA_0354	MG179	MPN193	MYPE9770	UU539	MAG5180	MARTH_orf376	mhp116	MMOB4330	MYPU_3860	MS53_0659	yes
cbiO2	Cobalt import ATP-binding protein cbiO 2	MHO_1980	MG180	UU538	no	no	no	MCAP0667	MSC_0717	MGA_0353	MG180	MPN194	MYPE9760	UU538	MAG5170	MARTH_orf375	mhp115	MMOB4320	MYPU_3870	MS53_0660	yes
ligA	NAD(+)-dependent DNA ligase	MHO_2000	MG254	UU121	no	no	no	MCAP0712	MSC_0764	MGA_0569	MG254	MPN357	MYPE1840	UU121	MAG2820	MARTH_orf373	mhp113	MMOB1950	MYPU_3890	MS53_0567	yes
	Conserved hypothetical protein	MHO_2030	MG332	UU295	yes	no	no	MCAP0598	not annotated	MGA_0851	MG332	MPN478	MYPE8020	UU295	MAG6590	MARTH_orf271	mhp472	MMOB1910	MYPU_6240	MS53_0373	yes
pgsA	CDP-diacylglycerol-glycerol-3-phosphate3-phosphatidyltransferase	MHO_2070	MG114	UU364	no	no	yes	MCAP0808	MSC_0911	MGA_1067	MG114	MPN253	MYPE4050	UU364	MAG6930	MARTH_orf335	mhp099	MMOB3570	MYPU_1680	MS53_0494	yes
rpmG	50S ribosomal protein L33	MHO_2110	MG325	UU533	yes	no	no	MCAP0112	not annotated	MGA_1319	MG325	MPN471	MYPE3900	UU533	MAG2010	MARTH_orf336	mhp679	MMOB5490	MYPU_4890	MS53_0124	yes
pepQ	XAA-Pro dipeptidase	MHO_2120	MG324	UU532	no	no	no	MCAP0341	MSC_0357	MGA_0104	MG324	MPN470	MYPE3910	UU532	MAG1180	MARTH_orf338	mhp680	MMOB5500	MYPU_4880	MS53_0149	yes
nfo	Endonuclease IV	MHO_2140	MG235	UU306	no	no	no	MCAP0060	MSC_0105	MGA_1293	MG235	MPN328	MYPE1190	UU306	MAG4990	MARTH_orf342	mhp065	MMOB5480	MYPU_6210	MS53_0125	yes
rpoD	RNA polymerase sigma factor rpoD	MHO_2150	MG249	UU349	no	no	no	MCAP0503	MSC_0466	MGA_0012	MG249	MPN352	MYPE8360	UU349	MAG2650	MARTH_orf346	mhp063	MMOB2890	MYPU_4540	MS53_0455	yes
dnaG	DNA primase	MHO_2160	MG250	UU494	no	no	no	MCAP0504	MSC_0465	MGA_0013	MG250	MPN353	MYPE3400	UU494	MAG2660	MARTH_orf347	mhp062	MMOB2910	MYPU_4530	MS53_0453	yes
glyQS	Glycyl-tRNA synthetase	MHO_2170	MG251	UU493	no	no	no	MCAP0505	MSC_0464	MGA_0015	MG251	MPN354	MYPE3390	UU493	MAG2670	MARTH_orf348	mhp061	MMOB2920	MYPU_4510	MS53_0452	yes
ffh	Signal recognition particle protein (fifty fourhomolog)	MHO_2180	MG048	UU091	no	no	no	MCAP0549	MSC_0423	MGA_1143	MG048	MPN061	MYPE2530	UU091	MAG5820	MARTH_orf350	mhp060	MMOB5270	MYPU_3420	MS53_0021	yes
	GTP binding protein	MHO_2200	MG442	UU592	no	no	no	MCAP0543	MSC_0429	MGA_0433	MG442	MPN656	MYPE530	UU592	MAG0870	MARTH_orf365	mhp294	MMOB1190	MYPU_3060	MS53_0664	yes
	tRNA/rRNA methyltransferase	MHO_2210	MG346	UU268	no	no	yes	MCAP0364	MSC_0615	MGA_1195	MG346	MPN521	MYPE100	UU268	MAG0850	MARTH_orf364	mhp239	MMOB1210	MYPU_3030	MS53_0568	yes
rpsO	30S ribosomal protein S15	MHO_2220	MG424	UU204	no	yes	no	MCAP0330	MSC_0347	MGA_0766	MG424	MPN622	MYPE3880	UU204	MAG2290	MARTH_orf369	mhp276	MMOB4690	MYPU_3280	MS53_0562	yes
rpsI	30S ribosomal protein S9	MHO_2230	MG417	UU576	no	no	no	MCAP0662	MSC_0712	MGA_1055	MG417	MPN616	MYPE820	UU576	MAG4560	MARTH_orf385	mhp671	MMOB2300	MYPU_4960	MS53_0077	yes
rplM	50S ribosomal protein L13	MHO_2240	MG418	UU577	no	no	no	MCAP0663	MSC_0713	MGA_1154	MG418	MPN617	MYPE810	UU577	MAG4550	MARTH_orf386	mhp672	MMOB2290	MYPU_4950	MS53_0076	yes
mraW	S-adenosyl-methyltransferase mraW	MHO_2290	MG222	UU386	no	no	no	MCAP0388	MSC_0591	MGA_0029	MG222	MPN315	MYPE3220	UU386	MAG3730	MARTH_orf262	mhp406	MMOB3800	MYPU_4930	MS53_0342	yes
mraZ	Protein mraZ	MHO_2300	MG221	UU385	no	no	no	MCAP0387	MSC_0592	MGA_0030	MG221	MPN314	no ortholog	UU385	MAG3740	MARTH_orf263	mhp405	MMOB3790	MYPU_4940	MS53_0343	no
ribF	Riboflavin biosynthesis protein	MHO_2380	MG145	UU355	no	no	no	MCAP0327	MSC_0337	MGA_0832	MG145	MPN158	MYPE9310	UU355	MAG2280	MARTH_orf367	mhp102	MMOB4680	MYPU_5480	MS53_0563	yes
tpiA	Triosephosphate isomerase	MHO_2400	MG431	UU181	no	no	no	MCAP0750	MSC_0823	MGA_0357	MG431	MPN629	MYPE3730	UU181	MAG5140	MARTH_orf397	mhp277	MMOB4190	MYPU_4580	MS53_0486	yes
cdd	Cytidine deaminase	MHO_2580	MG052	UU531	yes	no	no	no ortholog	no ortholog	MGA_0361	MG052	MPN065	MYPE1060	UU531	MAG1160	MARTH_orf331	mhp225	MMOB3470	MYPU_3790	MS53_0388	no
rpsP	30S ribosomal protein S16	MHO_2590	MG446	UU568	no	no	no	MCAP0547	MSC_0425	MGA_0440	MG446	MPN660	MYPE1010	UU568	MAG6250	MARTH_orf245	mhp094	MMOB4300	MYPU_4690	MS53_0010	yes
trmD	tRNA (Guanine-N(1)-)-methyltransferase	MHO_2600	MG445	UU567	no	no	no	MCAP0545	MSC_0427	MGA_0439	MG445	MPN659	MYPE1020	UU567	MAG6260	MARTH_orf246	mhp095	MMOB4290	MYPU_4680	MS53_0011	yes
rplS	50S ribosomal protein L19	MHO_2610	MG444	UU566	no	no	no	MCAP0544	MSC_0428	MGA_0438	MG444	MPN658	MYPE1030	UU566	MAG6270	MARTH_orf247	mhp096	MMOB4280	MYPU_4670	MS53_0012	yes
tyrS	Tyrosyl-tRNA synthetase	MHO_2630	MG455	UU117	no	no	no	MCAP0639	MSC_0686	MGA_1144	MG455	MPN669	MYPE7960	UU117	MAG7300	MARTH_orf329	mhp066	MMOB5470	MYPU_4850	MS53_0622	yes
rpmA	50S ribosomal protein L27	MHO_2650	MG234	UU210	no	no	no	MCAP0414	MSC_0560	MGA_1292	MG234	MPN327	MYPE4440	UU210	MAG5540	MARTH_orf327	mhp249	MMOB3050	MYPU_3290	MS53_0550	yes
rplU	50S ribosomal protein L21	MHO_2660	MG232	UU212	no	no	no	MCAP0412	MSC_0562	MGA_1290	MG232	MPN325	MYPE4420	UU212	MAG5550	MARTH_orf326	mhp250	MMOB3040	MYPU_3300	MS53_0551	yes
rpoC	DNA-directed RNA polymerase beta' chain	MHO_2670	MG340	UU188	no	no	no	MCAP0071	MSC_1009	MGA_1005	MG340	MPN515	MYPE800	UU188	MAG6110	MARTH_orf213	mhp635	MMOB2820	MYPU_5450	MS53_0484	yes
rpoB	DNA-dependent RNA polymerase beta chain	MHO_2680	MG341	UU187	no	no	no	MCAP0070	MSC_1008	MGA_1000	MG341	MPN516	MYPE790	UU187	MAG6120	MARTH_orf212	mhp636	MMOB2810	MYPU_5460	MS53_0485	yes
rplL	50S ribosomal protein L7/L12	MHO_2690	MG362	UU011	no	no	no	MCAP0068	MSC_1007	MGA_0874	MG362	MPN539	MYPE5730	UU011	MAG6180	MARTH_orf211	mhp637	MMOB5340	MYPU_2890	MS53_0421	yes
rplJ	50S ribosomal protein L10	MHO_2700	MG361	UU010	no	no	no	MCAP0067	MSC_1006	MGA_0872	MG361	MPN538	MYPE5740	UU010	MAG6190	MARTH_orf208	mhp638	MMOB5330	MYPU_2900	MS53_0420	yes
rpmF	50S ribosomal protein L32	MHO_2710	MG363	UU333	no	no	no	MCAP0386	MSC_0593	MGA_1326	MG363	MPN540	MYPE9200	UU333	MAG1290	MARTH_orf408	not annotated	MMOB3560	MYPU_3240	MS53_0163	yes
rplQ	50S ribosomal protein L17	MHO_2720	MG178	UU258	no	no	no	MCAP0669	MSC_0720	MGA_0441	MG178	MPN192	MYPE9910	UU258	MAG5190	MARTH_orf409	mhp214	MMOB2620	MYPU_5600	MS53_0573	yes
rpoA	DNA-directed RNA polymerase alpha chain	MHO_2730	MG177	UU257	no	no	no	MCAP0670	MSC_0721	MGA_0443	MG177	MPN191	MYPE9920	UU257	MAG5200	MARTH_orf411	mhp213	MMOB2610	MYPU_5610	MS53_0574	yes
rpsK	30S ribosomal protein S11	MHO_2740	MG176	UU256	no	no	no	MCAP0671	MSC_0722	MGA_0445	MG176	MPN190	MYPE9930	UU256	MAG5210	MARTH_orf412	mhp212	MMOB2600	MYPU_5620	MS53_0575	yes
rpsM	30S ribosomal protein S13	MHO_2750	MG175	UU255	no	no	no	MCAP0672	MSC_0723	MGA_0447	MG175	MPN189	MYPE9940	UU255	MAG5220	MARTH_orf414	mhp211	MMOB2590	MYPU_5630	MS53_0576	yes
infA	Translation initiation factor IF-1	MHO_2760	MG173	UU253	no	no	no	MCAP0674	not annotated	MGA_0449	MG173	MPN187	MYPE9950	UU253	MAG5230	MARTH_orf416	mhp210	MMOB2570	MYPU_5650	MS53_0578	yes
map	Methionine aminopeptidase (MAP)	MHO_2770	MG172	UU252	no	no	no	MCAP0675	MSC_0724	MGA_0745	MG172	MPN186	MYPE9960	UU252	MAG5240	MARTH_orf417	mhp209	MMOB2560	MYPU_5660	MS53_0579	yes
adk	Adenylate kinase (ATP-AMP transphosphorylase)	MHO_2780	MG171	UU251	no	no	no	MCAP0676	MSC_0725	MGA_0743	MG171	MPN185	MYPE9970	UU251	MAG5250	MARTH_orf418	mhp208	MMOB2550	MYPU_5670	MS53_0580	yes
secY	Preprotein translocase secY subunit	MHO_2790	MG170	UU250	no	no	no	MCAP0677	MSC_0726	MGA_0740	MG170	MPN184	MYPE9980	UU250	MAG5260	MARTH_orf420	mhp207	MMOB2540	MYPU_5680	MS53_0581	yes
rplO	50S ribosomal protein L15	MHO_2800	MG169	UU249	no	no	no	MCAP0678	MSC_0727	MGA_0739	MG169	MPN183	MYPE9990	UU249	MAG5290	MARTH_orf422	mhp206	MMOB2530	MYPU_5690	MS53_0625	yes
rpsE	30S ribosomal protein S5	MHO_2810	MG168	UU248	no	no	no	MCAP0679	MSC_0728	MGA_0737	MG168	MPN182	MYPE10000	UU248	MAG5300	MARTH_orf423	mhp205	MMOB2520	MYPU_5700	MS53_0626	yes
rplR	50S ribosomal protein L18	MHO_2820	MG167	UU247	no	no	no	MCAP0680	MSC_0729	MGA_0735	MG167	MPN181	MYPE10010	UU247	MAG5310	MARTH_orf425	mhp204	MMOB2510	MYPU_5710	MS53_0627	yes
rplF	50S ribosomal protein L6	MHO_2830	MG166	UU246	no	no	no	MCAP0681	MSC_0730	MGA_0734	MG166	MPN180	MYPE10020	UU246	MAG5320	MARTH_orf426	mhp203	MMOB2500	MYPU_5720	MS53_0628	yes
rpsH	30S ribosomal protein S8	MHO_2840	MG165	UU245	no	no	no	MCAP0682	MSC_0731	MGA_0733	MG165	MPN179	MYPE10030	UU245	MAG5330	MARTH_orf428	mhp202	MMOB2490	MYPU_5730	MS53_0629	yes
rpsN	30S ribosomal protein S14	MHO_2850	MG164	UU244	no	no	no	MCAP0683	not annotated	MGA_0732	MG164	MPN178	MYPE10040	UU244	MAG5340	MARTH_orf429	mhp201	MMOB2480	MYPU_5740	MS53_0630	yes
rplE	50S ribosomal protein L5	MHO_2860	MG163	UU243	no	no	no	MCAP0684	MSC_0732	MGA_0729	MG163	MPN177	MYPE10050	UU243	MAG5350	MARTH_orf430	mhp200	MMOB2470	MYPU_5750	MS53_0631	yes
rplX	50S ribosomal protein L24	MHO_2870	MG162	UU242	no	no	no	MCAP0685	MSC_0734	MGA_0728	MG162	MPN176	MYPE10060	UU242	MAG5360	MARTH_orf431	mhp199	MMOB2460	MYPU_5760	MS53_0632	yes
rplN	50S ribosomal protein L14	MHO_2880	MG161	UU241	no	no	no	MCAP0686	MSC_0735	MGA_0726	MG161	MPN175	MYPE10070	UU241	MAG5370	MARTH_orf432	mhp198	MMOB2450	MYPU_5770	MS53_0633	yes
rpsQ	30S ribosomal protein S17	MHO_2890	MG160	UU240	no	no	no	MCAP0687	MSC_0736	MGA_0725	MG160	MPN174	MYPE10080	UU240	MAG5380	MARTH_orf433	mhp197	MMOB2440	MYPU_5780	MS53_0634	yes
rpmC	50S ribosomal protein L29	MHO_2900	MG159	UU239	no	no	no	MCAP0688	MSC_0737	MGA_0723	MG159	MPN173	MYPE10100	UU239	MAG7510	MARTH_orf434	mhp196	MMOB2430	MYPU_5790	MS53_0635	yes
rplP	50S ribosomal protein L16	MHO_2910	MG158	UU238	no	no	no	MCAP0689	MSC_0738	MGA_0721	MG158	MPN172	MYPE10110	UU238	MAG5390	MARTH_orf435	mhp195	MMOB2420	MYPU_5800	MS53_0636	yes
rpsC	30S ribosomal protein S3	MHO_2920	MG157	UU237	no	no	no	MCAP0690	MSC_0739	MGA_0717	MG157	MPN171	MYPE10090	UU237	MAG5400	MARTH_orf436	mhp194	MMOB2410	MYPU_5810	MS53_0637	yes
rplV	50S ribosomal protein L22	MHO_2930	MG156	UU236	no	no	no	MCAP0691	MSC_0740	MGA_0716	MG156	MPN170	MYPE10120	UU236	MAG5410	MARTH_orf438	mhp193	MMOB2400	MYPU_5830	MS53_0638	yes
rpsS	30S ribosomal protein S19	MHO_2940	MG155	UU235	no	no	no	MCAP0692	MSC_0741	MGA_0714	MG155	MPN169	MYPE10130	UU235	MAG5420	MARTH_orf439	mhp191	MMOB2390	MYPU_5840	MS53_0639	yes
rplB	50S ribosomal protein L2	MHO_2950	MG154	UU234	no	no	no	MCAP0693	MSC_0742	MGA_0712	MG154	MPN168	MYPE10150	UU234	MAG5430	MARTH_orf440	mhp190	MMOB2380	MYPU_5850	MS53_0640	yes
rplW	50S ribosomal protein L23	MHO_2960	MG153	UU233	no	no	no	MCAP0694	MSC_0743	MGA_0711	MG153	MPN167	MYPE10160	UU233	MAG5440	MARTH_orf441	mhp189	not annotated	MYPU_5860	MS53_0641	yes
rplD	50S ribosomal protein L4	MHO_2970	MG152	UU232	no	no	no	MCAP0695	MSC_0744	MGA_0710	MG152	MPN166	MYPE10170	UU232	MAG5450	MARTH_orf442	mhp188	MMOB2360	MYPU_5870	MS53_0642	yes
rplC	50S ribosomal protein L3	MHO_2980	MG151	UU231	no	no	no	MCAP0696	MSC_0745	MGA_0707	MG151	MPN165	MYPE10180	UU231	MAG5460	MARTH_orf444	mhp187	MMOB2350	MYPU_5890	MS53_0643	yes
rpsJ	30S ribosomal protein S10	MHO_2990	MG150	UU230	no	no	no	MCAP0697	MSC_0746	MGA_0705	MG150	MPN164	MYPE10190	UU230	MAG5470	MARTH_orf446	mhp186	MMOB2340	MYPU_5900	MS53_0644	yes
rpmE	50S ribosomal protein L31	MHO_3020	MG257	UU002	no	no	no	MCAP0140	MSC_0146	MGA_0862	MG257	MPN360	MYPE640	UU002	MAG7490	MARTH_orf449	mhp455	MMOB1280	MYPU_1400	MS53_0477	yes
lspA	Lipoprotein signal peptidase	MHO_3040	MG210	UU314	no	no	yes	MCAP0394	MSC_0584	MGA_0997	MG210	MPN293	MYPE1320	UU314	MAG2210	MARTH_orf588	mhp032	MMOB3530	MYPU_6680	MS53_0557	yes
ileS	Isoleucyl-tRNA synthetase	MHO_3050	MG345	UU410	no	no	no	MCAP0393	MSC_0585	MGA_1196	MG345	MPN520	MYPE8820	UU410	MAG2200	MARTH_orf589	mhp033	MMOB4070	MYPU_6670	MS53_0558	yes
leuS	Leucyl-tRNA synthetase	MHO_3060	MG266	UU371	no	no	no	MCAP0659	MSC_0709	MGA_0087	MG266	MPN384	MYPE3890	UU371	MAG3640	MARTH_orf171	mhp667	MMOB5390	MYPU_0930	MS53_0311	yes
rnhB	Ribonuclease HII	MHO_3300	MG199	UU397	no	yes	no	MCAP0542	MSC_0430	MGA_0043	MG199	MPN118	MYPE10220	UU397	MAG1850	MARTH_orf243	mhp613	MMOB1230	MYPU_3000	MS53_0619	yes
upp	Uracil phosphoribosyltransferase	MHO_3320	MG030	UU116	no	no	no	MCAP0076	MSC_0893	MGA_1159	MG030	MPN033	MYPE10300	UU116	MAG3660	MARTH_orf240	mhp543	MMOB5380	MYPU_3150	MS53_0309	yes
deoC	Deoxyribose-phosphate aldolase	MHO_3330	MG050	UU585	no	no	no	MCAP0755	MSC_0828	MGA_0363	MG050	MPN063	MYPE1170	UU585	MAG5130	MARTH_orf239	mhp544	MMOB5370	MYPU_3140	MS53_0445	yes
deoA	Thymidine phosphorylase	MHO_3340	MG051	UU368	yes	no	yes	MCAP0757	MSC_0830	MGA_0362	MG051	MPN064	MYPE1050	UU368	MAG5120	MARTH_orf238	mhp298	MMOB5360	MYPU_6460	MS53_0446	yes
deoD	Purine-nucleoside phosphorylase	MHO_3350	MG049	UU281	no	no	no	MCAP0849	MSC_0835	MGA_0364	MG049	MPN062	MYPE1040	UU281	MAG5110	MARTH_orf237	mhp297	MMOB5350	MYPU_6450	MS53_0447	yes
	Conserved hypothetical protein, putativemetallo-beta-lactamase	MHO_3380	MG139	UU570	no	no	no	MCAP0623	MSC_0670	MGA_0652	MG139	MPN280	MYPE5290	UU570	MAG7120	MARTH_orf128	mhp287	MMOB6180	MYPU_7040	MS53_0542	yes
trxB	Thioredoxin reductase	MHO_3400	MG102	UU074	no	no	no	MCAP0779	MSC_0938	MGA_0124	MG102	MPN240	MYPE9330	UU074	MAG0910	MARTH_orf510	mhp281	MMOB1840	MYPU_7130	MS53_0596	yes
Igt	Prolipoprotein diacylglyceryl transferase	MHO_3410	MG086	UU075	no	no	no	MCAP0780	no ortholog	MGA_0597	MG086	MPN224	MYPE3000	UU075	MAG0900	MARTH_orf511	mhp282	MMOB1830	MYPU_7120	MS53_0597	no
uvrA	Excinuclease ABC subunit A	MHO_3420	MG421	UU102	yes	no	no	MCAP0774	MSC_0943	MGA_0778	MG421	MPN619	MYPE9100	UU102	MAG3790	MARTH_orf512	mhp288	MMOB1810	MYPU_7100	MS53_0022	yes
hit	HIT-like protein	MHO_3480	MG132	UU272	no	no	no	MCAP0472	MSC_0498	MGA_0212	MG132	MPN273	MYPE3500	UU272	MAG1990	MARTH_orf126	mhp365	MMOB0890	MYPU_0080	MS53_0173	yes
	ABC transporter ATP-binding protein	MHO_3520	MG468.1	UU118	no	no	no	MCAP0021	MSC_0030	MGA_0655	MG065	MPN081	MYPE10280	UU118	MAG7430	MARTH_orf119	mhp451	no ortholog	MYPU_7730	MS53_0612	no
gidB	Methyltransferase gidB	MHO_3540	MG380	UU040	yes	yes	yes	MCAP0807	MSC_0912	MGA_0470	MG380	MPN558	MYPE7990	UU040	MAG1860	MARTH_orf113	mhp676	MMOB5670	MYPU_1280	MS53_0151	yes
prs	Ribose-phosphate pyrophosphokinase	MHO_3550	MG058	UU193	no	no	no	MCAP0104	MSC_0952	MGA_0348	MG058	MPN073	MYPE9450	UU193	MAG1870	MARTH_orf112	mhp675	MMOB5660	MYPU_1270	MS53_0150	yes
mgtA	Cation-transporting P-ATPase	MHO_3560	MG071	UU264	no	no	no	MCAP0087	MSC_0868	no ortholog	MG071	no ortholog	MYPE2130, may not be ortholog but pseudo ortholog	UU264	MAG7420	MARTH_orf111	no ortholog	no ortholog	no ortholog	no ortholog	no
metK	S-adenosylmethionine synthetase	MHO_3640	MG047	UU412	no	no	no	MCAP0478	MSC_0492	MGA_0128	MG047	MPN060	MYPE940	UU412	MAG5800	MARTH_orf534	mhp450	MMOB3090	MYPU_7020	MS53_0610	yes
pepF	Oligoendopeptidase F	MHO_3670	MG183	UU065	yes	yes	yes	MCAP0193	MSC_0237	no ortholog	MG183	MPN197	MYPE2820	UU065	MAG1240	MARTH_orf611	mhp520	MMOB1990	MYPU_3210	MS53_0350	no
apt	Adenine phosphoribosyl transferase	MHO_3680	MG276	UU488	no	no	no	MCAP0497	MSC_0474	MGA_0955	MG276	MPN395	MYPE10230	UU488	MAG6960	MARTH_orf610	mhp266	MMOB1980	MYPU_3220	MS53_0687	yes
	Conserved hypothetical protein	MHO_3690	MG423	UU509	yes	no	no	MCAP0255	MSC_0300	MGA_0768	MG423	MPN621	MYPE9430	UU509	MAG6810	MARTH_orf674	mhp009	MMOB6210	MYPU_7050	MS53_0647	yes
gyrB	DNA gyrase subunit B	MHO_3760	MG003	UU081	no	no	no	MCAP0041	MSC_0006	MGA_0616	MG003	MPN003	MYPE30	UU081	MAG7370	MARTH_orf800	mhp270	MMOB1010	MYPU_7390	MS53_0684	yes
gpml	2,3-bisphosphoglycerate-independantphosphoglycerate mutase	MHO_3810	MG430	UU182	no	no	no	MCAP0752	MSC_0825	MGA_0356	MG430	MPN628	MYPE3740	UU182	MAG6890	MARTH_orf597	mhp615	MMOB3310	MYPU_4590	MS53_0656	yes
md2	ABC transporter ATP binding protein	MHO_3820	MG015	UU060	yes	no	no	MCAP0538	MSC_0434	MGA_0626	MG015	MPN019	MYPE4100	UU060	MAG3100	MARTH_orf684	no ortholog	MMOB5100	no ortholog	no ortholog	no
ackA	Acetate kinase	MHO_3840	MG357	UU484	no	no	no	MCAP0230	MSC_0270	MGA_0169	MG357	MPN533	MYPE5700	UU484	MAG1400	MARTH_orf686	mhp505	MMOB1690	MYPU_2380	MS53_0652	yes
mutM	Foramidopyrimidine-DNA glycosylase	MHO_3860	MG262.1	UU413	no	yes	yes	MCAP0635	MSC_0682	MGA_1053	MG262.1	MPN380	MYPE2000	UU413	MAG3150	MARTH_orf656	mhp595	MMOB3720	MYPU_3100	MS53_0448	yes
rpiB	Ribose-5-phosphate isomerase	MHO_3880	MG396	UU006	no	no	no	MCAP0074	MSC_0895	MGA_0866	MG396	MPN595	MYPE680	UU006	MAG1110	MARTH_orf654	mhp594	MMOB3700	MYPU_6120	MS53_0392	yes
	Conserved hypothetical protein, putativetransmembrane protein	MHO_3900	MG443	UU565	no ortholog	no	no	no ortholog	no ortholog	no ortholog	MG443	MPN657	MYPE8870	UU565	no ortholog	MARTH_orf689	mhp247	no ortholog	no ortholog	no ortholog	no
dnaB	Replicative DNA helicase	MHO_3910	MG094	UU550	no	no	no	MCAP0107	MSC_0956	MGA_0419	MG094	MPN232	MYPE2050	UU550	MAG2380	MARTH_orf690	mhp664	MMOB1710	MYPU_5150	MS53_0425	yes
rpII	50S ribosomal protein L9	MHO_3920	MG093	UU551	no	no	no	MCAP0106	MSC_0955	MGA_0420	MG093	MPN231	no ortholog	UU551	MAG2370	MARTH_orf691	mhp665	MMOB1720	MYPU_5160	MS53_0426	no
engB	Probable GTP-binding protein engB	MHO_3940	MG335	UU266	no	no	no	MCAP0245	MSC_0290	MGA_0339	MG335	MPN481	MYPE410	UU266	MAG1420	MARTH_orf693	mhp448	MMOB3400	MYPU_2390	MS53_0650	yes
gcp	O-sialoglycoprotein endopeptidase	MHO_3950	MG046	UU411	no	no	no	MCAP0821	MSC_0083	MGA_0129	MG046	MPN059	MYPE8610	UU411	MAG3230	MARTH_orf804	mhp656	MMOB1300	MYPU_1180	MS53_0015	yes
	Conserved hypothetical protein, putativeglycoprotease	MHO_3960	MG208	UU312	no	no	no	MCAP0267	MSC_0312	MGA_0995	MG208	MPN291	MYPE1300	UU312	MAG3220	MARTH_orf805	mhp554	MMOB1310	MYPU_1190	MS53_0014	yes
rpmG	50S ribosomal protein L33	MHO_4010	MG055.1	UU579a	no	no	no	MCAP0112	not annotated	MGA_1319	MG055.1	MPN069	MYPE3900	UU579a	MAG0430	MARTH_orf096	mhp679	MMOB5490	MYPU_1800	MS53_0124	yes
thiI	Thiamine biosynthesis protein thiI	MHO_4030	MG372	UU418	no	no	no	MCAP0239	MSC_0280	MGA_0192	MG372	MPN550	MYPE5860	UU418	MAG1310	MARTH_orf098	no ortholog	MMOB0710	MYPU_7180	MS53_0505	no
lysS	Lysyl-tRNA synthetase	MHO_4040	MG136	UU062	yes	no	no	MCAP0836	MSC_0069	MGA_0753	MG136	MPN277	MYPE8420	UU062	MAG6210	MARTH_orf860	mhp174	MMOB0440	MYPU_4020	MS53_0611	yes
lepA	GTP-binding protein lepA	MHO_4060	MG138	UU324	yes	no	yes	MCAP0321	MSC_0330	MGA_0312	MG138	MPN279	MYPE510	UU324	MAG4810	MARTH_orf026	mhp079	MMOB4030	MYPU_2470	MS53_0489	yes
lon	ATP-dependent protease La	MHO_4070	MG239	UU348	no	no	no	MCAP0516	MSC_0454	MGA_1299	MG239	MPN332	MYPE6910	UU348	MAG3630	MARTH_orf627	mhp541	MMOB2680	MYPU_5190	MS53_0312	yes
grpE	GrpE protein	MHO_4080	MG201	UU406	no	no	no	MCAP0368	MSC_0611	MGA_1232	MG201	MPN120	MYPE8960	UU406	MAG5580	MARTH_orf619	mhp011	MMOB1120	MYPU_1430	MS53_0352	yes
hrcA	Heat-inducible transcription repressor hrcA	MHO_4090	MG205	UU421	no	no	no	MCAP0367	MSC_0612	MGA_1270	MG205	MPN124	MYPE710	UU421	MAG5590	MARTH_orf618	mhp010	MMOB1110	MYPU_1420	MS53_0353	yes
dnaE	DNA polymerase III, alpha chain	MHO_4120	MG261	UU415	no	no	no	MCAP0637	MSC_0684	MGA_1048	MG261	MPN378	MYPE1980	UU415	MAG1660	MARTH_orf612	mhp599	MMOB4870	MYPU_7190	MS53_0529	yes
polA	DNA polymerase I	MHO_4130	MG262	UU414	no	no	no	MCAP0636, full length	MSC_0683, full length	MGA_1052	MG262	MPN379	MYPE1990	UU414	MAG1650	MARTH_orf613	mhp598	MMOB4880	MYPU_7200	MS53_0528	yes
trxA	Thioredoxin	MHO_4150	MG124	UU589	no	no	no	MCAP0835	MSC_0072	MGA_0452	MG124	MPN263	MYPE1710	UU589	MAG7380	MARTH_orf029	mhp396	MMOB1430	MYPU_1840	MS53_0655	yes
proS	Prolyl-tRNA synthetase	MHO_4160	MG283	UU452	no	no	no	MCAP0318	MSC_0327	MGA_1022	MG283	MPN402	MYPE8010	UU452	MAG1190	MARTH_orf031	mhp397	MMOB1440	MYPU_1830	MS53_0492	yes
pyk	Pyruvate kinase	MHO_4180	MG216	UU186	no	no	no	MCAP0221	MSC_0261	MGA_0156	MG216	MPN303	MYPE780	UU186	MAG1440	MARTH_orf034	mhp255	MMOB3210	MYPU_2400	MS53_0648	yes
serS	Seryl-tRNA synthetase	MHO_4190	MG005	UU106	no	no	no	MCAP0839	MSC_0066	MGA_0608	MG005	MPN005	MYPE4060	UU106	MAG0560	MARTH_orf851	mhp128	MMOB0920	MYPU_0340	MS53_0591	yes
pth	Peptidyl-tRNA hydrolase	MHO_4210	MG083	UU078	no	no	no	MCAP0105	MSC_0954	MGA_0506	MG083	MPN221	MYPE1450	UU078	MAG7470	MARTH_orf853	mhp177	MMOB5410	MYPU_7810	MS53_0616	yes
tilS	tRNA(Ile)-lysidine synthase	MHO_4220	MG084	UU077	no	no	no	MCAP0014	MSC_0042	MGA_0507	MG084	MPN222	MYPE1460	UU077	MAG7460	MARTH_orf854	mhp176	no ortholog	MYPU_7800	MS53_0615	no
ftsH	Cell division protein ftsH	MHO_4230	MG457	UU105	no	no	no	MCAP0017	MSC_0039	MGA_0659	MG457	MPN671	MYPE10250	UU105	MAG7450	MARTH_orf856	mhp175	MMOB5400	MYPU_7790	MS53_0614	yes
trmB	tRNA (guanine-N(7)-)-methyltransferase	MHO_4250	MG347	UU269	yes	no	no	MCAP0761	MSC_0166	MGA_1194	MG347	MPN522	MYPE2880	UU269	MAG6780	MARTH_orf090	mhp463	MMOB4960	MYPU_1660	MS53_0113	yes
gyrA	DNA gyrase subunit A	MHO_4260	MG004	UU082	no	no	no	MCAP0040	MSC_0007	MGA_0612	MG004	MPN004	MYPE40	UU082	MAG5630	MARTH_orf662	mhp545	MMOB4940	MYPU_1470	MS53_0317	yes
	Conserved hypothetical protein	MHO_4290	MG313	UU330	no ortholog	no	no	MCAP0776	MSC_0941	MGA_0333	MG313, doubtfull	MPN448, doubtfull	MYPE470	UU330	MAG4660	MARTH_orf661	mhp411	MMOB0810	MYPU_2960	MS53_0325	yes
pepA	Aminopeptidase (Leucine aminopeptidase)	MHO_4310	MG391	UU507	yes	no	no	MCAP0195	MSC_0163	MGA_0114	MG391	MPN572	MYPE8950	UU507	MAG5890	MARTH_orf813	mhp462	MMOB4630	MYPU_3750	MS53_0154	yes
ung	Uracil-DNA glycosylase	MHO_4330	MG097	UU548	yes	yes	no	MCAP0474	MSC_0496	MGA_0415	MG097	MPN235	MYPE2070	UU548	MAG0680	MARTH_orf815	mhp251	MMOB0720	MYPU_6150	MS53_0307	yes
fmt	Methionyl-tRNA formyltransferase	MHO_4340	MG365	UU463	no	yes	no	MCAP0520	MSC_0450	MGA_0846	MG365	MPN543	MYPE500	UU463	MAG6280	MARTH_orf816	no ortholog	MMOB4050	MYPU_0450	MS53_0524	no
	Conserved hypothetical protein	MHO_4370	MG247	UU405	no	no	no	MCAP0122	MSC_0112	MGA_0008	MG247	MPN350	MYPE4020	UU405	MAG3620	MARTH_orf866	no ortholog	MMOB1180	MYPU_2950	MS53_0020	no
gltX	Glutamyl-tRNA synthetase	MHO_4390	MG462	UU599	no	no	no	MCAP0130	MSC_0131	MGA_0594	MG462	MPN678	MYPE10370	UU599	MAG5780	MARTH_orf641	mhp241	MMOB0050	MYPU_6820	MS53_0100	yes
	ABC transporter ATP-binding protein	MHO_4410	MG390	UU510	yes	yes	yes	MCAP0509	no ortholog	MGA_0022	MG390	no ortholog	MYPE7470	UU510	no ortholog	MARTH_orf637	mhp222	MMOB3500	MYPU_3760	MS53_0391	no
era	GTP-binding protein era homolog	MHO_4430	MG387	UU491	no	yes	no	MCAP0507	MSC_0462	MGA_0018	MG387	MPN568	MYPE3370	UU491	MAG1170	MARTH_orf635	mhp226	MMOB3460	MYPU_3800	MS53_0387	yes
potA	Spermidine/putrescine ABC transporterATP-binding protein potA	MHO_4450	MG042	UU107	no	no	no	MCAP0202	MSC_0224	MGA_0135	MG042	MPN055	MYPE8570	UU107	MAG1250	MARTH_orf631	mhp559	MMOB0480	MYPU_4250	MS53_0508	yes
potB	Spermidine/putrescine ABC transporter permeaseprotein potB	MHO_4460	MG043	UU108	no	no	no	MCAP0201	MSC_0225	MGA_0134	MG043	MPN056	MYPE8580	UU108	MAG1260	MARTH_orf630	mhp558	MMOB0490	MYPU_4240	MS53_0509	yes
potC	Spermidine/putrescine ABC transporter permeaseprotein potC	MHO_4470	MG044	UU109	no	no	no	MCAP0200	MSC_0226	MGA_0132	MG044	MPN057	MYPE8590	UU109	MAG1270	MARTH_orf629	mhp557	MMOB0500	MYPU_4230	MS53_0510	yes
asnS	Asparaginyl-tRNA-synthetase	MHO_4490	MG113	UU365	no	no	no	MCAP0824	MSC_0080	MGA_1065	MG113	MPN252	MYPE4040	UU365	MAG3020	MARTH_orf850	mhp416	MMOB5070	MYPU_7710	MS53_0422	yes
pcrA	ATP-dependent helicase	MHO_4520	MG244	UU501	yes	yes	yes	MCAP0717	MSC_0769	MGA_1313	MG244	MPN341	MYPE8910	UU501	MAG2990	MARTH_orf847	mhp418	MMOB4890	MYPU_7680	MS53_0544	yes
trme	tRNA modification GTPase	MHO_4560	MG008	UU018	no	yes	no	MCAP0819	MSC_0085	MGA_0604	MG008	MPN008	MYPE8120	UU018	MAG0530	MARTH_orf755	mhp172	MMOB5620	MYPU_0130	MS53_0362	yes
ftsY	Cell division protein ftsY homolog	MHO_4590	MG297	UU141	no	no	no	MCAP0481	MSC_0489	MGA_0919	MG297	MPN425	MYPE4840	UU141	MAG2040	MARTH_orf059	mhp008	MMOB1380	MYPU_6740	MS53_0145	yes
pyrH	Uridylate kinase smbA	MHO_4600	MG434	UU513	no	no	no	MCAP0374	MSC_0601	MGA_0783	MG434	MPN632	MYPE9570	UU513	MAG0460	MARTH_orf053	mhp552	MMOB0540	MYPU_2200	MS53_0677	yes
frr	Ribosome recycling factor (Ribosome releasingfactor)(RRF)	MHO_4610	MG435	UU512	no	no	no	MCAP0375	MSC_0600	MGA_0784	MG435	MPN636	MYPE9560	UU512	MAG0470	MARTH_orf052	mhp551	MMOB0550	MYPU_2190	MS53_0678	yes
cdsA	Phosphatidate cytidylyltransferase	MHO_4620	MG437	UU511	no	no	yes	MCAP0340	MSC_0356	MGA_0785	MG437	MPN637	MYPE9540	UU511	MAG6940	MARTH_orf733	mhp550	MMOB0560	MYPU_4740	MS53_0005	yes
polC	DNA polymerase III polC-type	MHO_4630	MG031	UU377	no	no	no	MCAP0339	MSC_0355	MGA_0791	MG031	MPN034	MYPE9170	UU377	MAG0650	MARTH_orf732	mhp549	MMOB0570	MYPU_6750	MS53_0004	yes
	Conserved hypothetical protein, putativekinase	MHO_4670	MG369	UU207	no	no	no	MCAP0490	MSC_0481	MGA_0183	MG369	MPN547	MYPE4130	UU207	MAG4410	MARTH_orf741	no ortholog	MMOB4130	MYPU_1610	MS53_0673	no
plsX	Fatty acid/phospholipid synthesis protein	MHO_4680	MG368	UU206	no	no	no	MCAP0491	MSC_0480	MGA_0181	MG368	MPN546	MYPE3640	UU206	MAG4400	MARTH_orf740	no ortholog	MMOB4120	MYPU_1620	MS53_0674	no
rnc	dsRNA-specific ribonuclease III	MHO_4690	MG367	UU205	yes	no	yes	MCAP0492	MSC_0479	MGA_0180	MG367	MPN545	MYPE3650	UU205	MAG4390	MARTH_orf739	mhp412	MMOB4110	MYPU_1630	MS53_0675	yes
	P115-like (Mycoplasma hyorhinis) ABCtransporter ATP-binding protein	MHO_4700	MG298	UU140	no	no	yes	MCAP0495	MSC_0476	MGA_0917	MG298	MPN426	MYPE4830	UU140	MAG4380	MARTH_orf735	mhp678	MMOB4100	MYPU_7140	MS53_0676	yes
uvrB	UvrABC system protein B	MHO_4730	MG073	UU120	yes	no	no	MCAP0773	MSC_0944	MGA_0686	MG073	MPN211	MYPE8890	UU120	MAG3780	MARTH_orf076	mhp669	MMOB5720	MYPU_0960	MS53_0058	yes
gmk	Guanylate kinase	MHO_4860	MG107	UU213	no	no	no	MCAP0208	MSC_0218	MGA_0462	MG107	MPN246	MYPE5640	UU213	MAG2100	MARTH_orf715	mhp229	MMOB5570	MYPU_6870	MS53_0123	yes
	Protein phosphatase	MHO_4870	MG108	UU215	no	no	no	MCAP0264	no ortholog	MGA_0461	MG108	MPN247	MYPE5620	UU215	MAG2110	MARTH_orf716	no ortholog	MMOB5580	MYPU_6860	MS53_0122	no
sps1	Serine/threonine protein kinase	MHO_4880	MG109	UU216	no	no	no	MCAP0262	MSC_0307	MGA_0459	MG109	MPN248	MYPE9060	UU216	MAG2120	MARTH_orf717	no ortholog	MMOB5590	MYPU_6850	MS53_0121	no
engC	Probable GTPase engC	MHO_4890	MG110	UU217	yes	no	yes	MCAP0261	MSC_0306	MGA_0458	MG110	MPN249	MYPE9050	UU217	MAG2130	MARTH_orf718	mhp230	MMOB5600	MYPU_6840	MS53_0120	yes
rpe	Ribulose-phosphate 3-epimerase	MHO_4900	MG112	UU456	no	yes	yes	MCAP0260	MSC_0305	MGA_0455	MG112	MPN251	MYPE3050	UU456	MAG2140	MARTH_orf719	mhp231	MMOB5610	MYPU_6830	MS53_0119	yes
dnaK	Chaperone protein DnaK (HSP70)	MHO_4940	MG305	UU339	no	no	no	MCAP0369	MSC_0610	MGA_0279	MG305	MPN434	MYPE9490	UU339	MAG1460	MARTH_orf781	mhp072	MMOB1130	MYPU_2230	MS53_0351	yes
rpsB	30S ribosomal protein S2	MHO_5000	MG070	UU026	no	no	no	MCAP0371	MSC_0608	MGA_0242	MG070	MPN208	MYPE9660	UU026	MAG2590	MARTH_orf061	mhp058	MMOB1760	MYPU_5330	MS53_0413	yes
tsf	Elongation factor Ts (ET-Ts)	MHO_5010	MG433	UU514	no	no	no	MCAP0372	MSC_0607	MGA_0782	MG433	MPN631	MYPE9580	UU514	MAG2600	MARTH_orf063	mhp059	MMOB1770	MYPU_5320	MS53_0414	yes
	Conserved hypothetical protein	MHO_5020	MG103	UU073	yes	yes	yes	MCAP0781	MSC_0935	MGA_0123	MG103	MPN241	MYPE1810	UU073	MAG2790	MARTH_orf687	no ortholog	MMOB4440	MYPU_2260	MS53_0520	no
parC	Topoisomerase IV subunit A	MHO_5120	MG204	UU467	no	no	no	MCAP0456	MSC_0511	MGA_0056	MG204	MPN123	MYPE6470	UU467	MAG1830	MARTH_orf021	mhp034	MMOB4600	MYPU_3730	MS53_0057	yes
parE	Topoisomerase IV subunit B	MHO_5130	MG203	UU466	no	no	no	MCAP0457	MSC_0510	MGA_0060	MG203	MPN122	MYPE6480	UU466	MAG1820	MARTH_orf020	mhp035	MMOB3860	MYPU_3720	MS53_0592	yes
nusA	Transcription elongation protein NusA	MHO_5250	MG141	UU318	no	no	no	MCAP0336	MSC_0352	MGA_0818	MG141	MPN154	MYPE1090	UU318	MAG6990	MARTH_orf784	mhp603	MMOB1500	MYPU_2030	MS53_0685	yes
infB	Translation initiation factor if-2	MHO_5270	MG142	UU320	no	no	no	MCAP0333	MSC_0349	MGA_0821	MG142	MPN155	MYPE1110	UU320	MAG6970	MARTH_orf787	mhp601	MMOB1520	MYPU_2050	MS53_0686	yes
rbfA	Ribosome-binding factor A	MHO_5280	MG143	UU321	no	no	no	MCAP0325	MSC_0335	MGA_0824	MG143	MPN156	MYPE1120	UU321	MAG7290	MARTH_orf788	mhp600	MMOB1530	MYPU_6720	MS53_0082	yes
gidA	Glucose inhibited division protein A	MHO_5290	MG379	UU039	no	yes	no	MCAP0856	MSC_1042	MGA_0469	MG379	MPN557	MYPE1670	UU039	MAG1740	MARTH_orf789	mhp003	MMOB1540	MYPU_2530	MS53_0515	yes
rpL36	ribosomal protein L36 (rpL36)	MHO_5380	MG174	UU254	no	no	no	MCAP0673	not annotated	MGA_1320d	MG174	MPN188	not annotated	UU254	MAG7530	MARTH_orf415	not annotated	MMOB2580	MYPU_5640	MS53_0577	yes
(a)	French et al. Mol Microbiol. 2008 Jul;69(1):67-76.
(b)	Dybvig et al., Infect Immun. 2008 Sep;76(9):4000-8.
(c)	Glass et al., Proc Natl Acad Sci U S A. 2006 Jan 10;103(2):425-30.
